# Supplementary material for: The Performance of In Silico Prediction Tools for Variant Curation in a Panel of Cancer Genes
Source: Hum Mutat. 2026 Jun 19;2026:8817550. doi: 10.1155/humu/8817550 (PMC13282463; doi:10.1155/humu/8817550)
Supplement: Supplementary file 1 — Supporting Information Additional supporting information can be found online in the Supporting Information section. Table S1: Variants included in Fortuno et al. (2018) (PMID 29775997), annotated with VEST4, REVEL, MutPred2, BayesDel (no AF) and CADD (phred_Hg19) scores (dbNSEP Version 4.2). Table S2: TP53 variants extracted from the ClinGen database of curated variants, annotated with VEST4, REVEL, MutPred2, BayesDel (no AF) and CADD (phred_Hg19) scores (dbNSEP Version 4.2). Table S3: BRCA1 variants extracted from the University of Utah database of curated variants, annotated with VEST4, REVEL, MutPred2, BayesDel (no AF) and CADD (phred_Hg19) scores (dbNSEP Version 4.2). Table S4: BRCA2 Variants extracted from the University of Utah database of curated variants, annotated with VEST4, REVEL, MutPred2, BayesDel (no AF) and CADD (phred_Hg19) scores (dbNSEP Version 4.2). Table S5: ATM variants extracted from the LOVD3 database of curated variants, annotated with VEST4, REVEL, MutPred2, BayesDel (no AF) and CADD (phred_Hg19) scores (dbNSEP Version 4.2). Table S6: Curated TERT variants annotated with VEST4, REVEL, MutPred2, BayesDel (no AF) and CADD (phred_Hg19) scores (dbNSEP Version 4.2). Table S7: TERT variants with published direct telomerase assay (DTA) results, annotated with VEST4, REVEL, MutPred2, BayesDel (no AF) and CADD (phred_Hg19) scores (dbNSEP Version 4.2). Table S8: Variants extracted from the ClinVar database of curated variants, annotated with VEST4, REVEL, MutPred2, BayesDel (no AF) and CADD (phred_Hg19) scores (dbNSEP Version 4.2). Table S9: Sensitivity and specificity calculations. Table S10: Sensitivity and specificity calculations for AlphaMissense. Table S11: TERT P3DFi scores extracted from MISCAST, annotated with non‐VUS curation where known. Table S12: TP53 P3DFi scores extracted from MISCAST, annotated with non‐VUS curation where known. Table S13: BRCA1 P3DFi scores extracted from MISCAST, annotated with non‐VUS curation where known. Table S14 [file HUMU-2026-8817550-s001.xlsx]

## Sheet: S1_TP53_dbn_fortuno
Supplemental Table S1: variants included in Fortuno et al., 2018 (PMID 29775997), annotated with VEST4,REVEL, MutPred2, BayesDel(no AF) and CADD (phred_Hg19) scores (dbNSEP version 4.2)
hg19_pos	chr	ref	alt	aapos	aaref	aaalt	Ensembl_geneid	Ensembl_transcriptid	Ensembl_proteinid	Curation	VEST4_score	REVEL_score	MutPred_score	BayesDel_noAF_score	CADD_Phred_Hg19	AlphaMissense
7579863	17	T	G	17	E	A	ENSG00000141510	ENST00000269305	ENSP00000269305	Benign	0.609	0.78	0.704	0.0829502	23.9	0.3767
7579539	17	T	A	50	I	F	ENSG00000141510	ENST00000269305	ENSP00000269305	Benign	0.131	0.433	0.224	-0.10466	0.001	0.0779
7579527	17	A	T	54	F	I	ENSG00000141510	ENST00000269305	ENSP00000269305	Benign	0.259	0.311	0.219	-0.143071	10.31	0.1068
7579514	17	G	C	58	P	R	ENSG00000141510	ENST00000269305	ENSP00000269305	Benign	0.336	0.314	.	-0.0771109	2.289	0.0757
7579512	17	C	A	59	G	C	ENSG00000141510	ENST00000269305	ENSP00000269305	Benign	0.377	0.391	0.268	-0.0218569	9.209	0.1004
7579511	17	C	G	59	G	A	ENSG00000141510	ENST00000269305	ENSP00000269305	Benign	0.182	0.317	0.253	-0.13439	0.016	0.0655
7579508	17	G	C	60	P	R	ENSG00000141510	ENST00000269305	ENSP00000269305	Benign	0.227	0.362	0.193	-0.0124278	10.53	0.0738
7579496	17	G	T	64	P	H	ENSG00000141510	ENST00000269305	ENSP00000269305	Benign	0.215	0.385	0.174	-0.123278	1.724	0.0915
7579472	17	G	C	72	P	R	ENSG00000141510	ENST00000269305	ENSP00000269305	Benign	0.083	0.368	.	-0.108475	9.176	0.0724
7579470	17	C	T	73	V	M	ENSG00000141510	ENST00000269305	ENSP00000269305	Benign	0.132	0.37	0.243	-0.167327	0.059	0.0809
7579463	17	G	A	75	P	L	ENSG00000141510	ENST00000269305	ENSP00000269305	Pathogenic	0.248	0.388	0.216	-0.0964637	4.307	0.0826
7579413	17	G	C	92	P	A	ENSG00000141510	ENST00000269305	ENSP00000269305	Pathogenic	0.235	0.509	0.117	0.0740124	16.73	0.1419
7579400	17	G	C	96	S	C	ENSG00000141510	ENST00000269305	ENSP00000269305	Benign	0.234	0.497	0.451	0.000437962	12.58	0.0735
7579373	17	C	A	105	G	V	ENSG00000141510	ENST00000269305	ENSP00000269305	Pathogenic	0.929	0.919	0.943	0.568426	27.6	0.9868
7579362	17	A	C	109	F	V	ENSG00000141510	ENST00000269305	ENSP00000269305	Pathogenic	0.85	0.875	0.923	0.553282	25.9	0.9749
7579361	17	A	G	109	F	S	ENSG00000141510	ENST00000269305	ENSP00000269305	Pathogenic	0.937	0.952	0.904	0.584034	28.5	0.9989
7579359	17	G	T	110	R	S	ENSG00000141510	ENST00000269305	ENSP00000269305	Pathogenic	0.28	0.525	0.529	0.00936192	16.38	0.2343
7579358	17	C	G	110	R	P	ENSG00000141510	ENST00000269305	ENSP00000269305	Pathogenic	0.669	0.593	0.65	0.382322	22.7	0.9045
7579355	17	A	C	111	L	R	ENSG00000141510	ENST00000269305	ENSP00000269305	Pathogenic	0.844	0.862	0.893	0.48213	25.8	0.9601
7579355	17	A	G	111	L	P	ENSG00000141510	ENST00000269305	ENSP00000269305	Pathogenic	0.855	0.864	0.882	0.462399	25.8	0.9584
7579355	17	A	T	111	L	Q	ENSG00000141510	ENST00000269305	ENSP00000269305	Pathogenic	0.864	0.869	0.846	0.36783	25.5	0.9593
7579350	17	A	T	113	F	I	ENSG00000141510	ENST00000269305	ENSP00000269305	Pathogenic	0.679	0.903	0.951	0.441998	27.9	0.9262
7579322	17	A	C	122	V	G	ENSG00000141510	ENST00000269305	ENSP00000269305	Pathogenic	0.51	0.895	0.939	0.502277	24.2	0.9441
7579322	17	A	G	122	V	A	ENSG00000141510	ENST00000269305	ENSP00000269305	Pathogenic	0.191	0.65	0.884	0.0890537	26.5	0.7958
7579314	17	T	G	125	T	P	ENSG00000141510	ENST00000269305	ENSP00000269305	Pathogenic	0.868	0.945	0.83	0.576078	32	0.9855
7578554	17	A	T	126	Y	N	ENSG00000141510	ENST00000269305	ENSP00000269305	Pathogenic	0.962	0.965	0.834	0.573106	32	0.9806
7578553	17	T	C	126	Y	C	ENSG00000141510	ENST00000269305	ENSP00000269305	Pathogenic	0.957	0.981	0.849	0.595558	32	0.8716
7578553	17	T	G	126	Y	S	ENSG00000141510	ENST00000269305	ENSP00000269305	Pathogenic	0.87	0.972	0.803	0.595558	32	0.97
7578551	17	A	G	127	S	P	ENSG00000141510	ENST00000269305	ENSP00000269305	Pathogenic	0.87	0.957	0.819	0.58628	33	0.9962
7578551	17	A	T	127	S	T	ENSG00000141510	ENST00000269305	ENSP00000269305	Pathogenic	0.759	0.924	0.824	0.428891	27.2	0.8718
7578550	17	G	C	127	S	C	ENSG00000141510	ENST00000269305	ENSP00000269305	Pathogenic	0.905	0.916	0.822	0.556749	25.9	0.8325
7578541	17	A	G	130	L	P	ENSG00000141510	ENST00000269305	ENSP00000269305	Pathogenic	0.955	0.927	0.932	0.603406	25.7	0.9844
7578541	17	A	T	130	L	H	ENSG00000141510	ENST00000269305	ENSP00000269305	Pathogenic	0.98	0.924	0.946	0.600222	25.5	0.916
7578539	17	T	A	131	N	Y	ENSG00000141510	ENST00000269305	ENSP00000269305	Pathogenic	0.755	0.879	0.721	0.320437	24.9	0.5291
7578538	17	T	A	131	N	I	ENSG00000141510	ENST00000269305	ENSP00000269305	Pathogenic	0.903	0.939	0.86	0.320135	28.4	0.9111
7578535	17	T	C	132	K	R	ENSG00000141510	ENST00000269305	ENSP00000269305	Pathogenic	0.866	0.908	0.935	0.367061	29.4	0.5077
7578534	17	C	A	132	K	N	ENSG00000141510	ENST00000269305	ENSP00000269305	Pathogenic	0.915	0.895	0.949	0.476289	26.9	0.9987
7578532	17	A	C	133	M	R	ENSG00000141510	ENST00000269305	ENSP00000269305	Pathogenic	0.905	0.849	0.943	0.496638	24.2	0.969
7578530	17	A	C	134	F	V	ENSG00000141510	ENST00000269305	ENSP00000269305	Pathogenic	0.779	0.959	0.834	0.394148	28.2	0.9977
7578530	17	A	G	134	F	L	ENSG00000141510	ENST00000269305	ENSP00000269305	Pathogenic	0.69	0.942	0.826	0.385983	27.8	0.9996
7578530	17	A	T	134	F	I	ENSG00000141510	ENST00000269305	ENSP00000269305	Pathogenic	0.744	0.955	0.832	0.370445	27.5	0.9978
7578527	17	A	G	135	C	R	ENSG00000141510	ENST00000269305	ENSP00000269305	Pathogenic	0.87	0.964	0.86	0.599141	27.7	0.9978
7578526	17	C	A	135	C	F	ENSG00000141510	ENST00000269305	ENSP00000269305	Pathogenic	0.84	0.96	0.77	0.566956	29	0.986
7578526	17	C	T	135	C	Y	ENSG00000141510	ENST00000269305	ENSP00000269305	Pathogenic	0.889	0.955	0.799	0.575402	29.6	0.998
7578518	17	C	G	138	A	P	ENSG00000141510	ENST00000269305	ENSP00000269305	Pathogenic	0.915	0.949	0.952	0.584636	28.2	0.9887
7578509	17	A	C	141	C	G	ENSG00000141510	ENST00000269305	ENSP00000269305	Pathogenic	0.902	0.859	0.898	0.552483	23	0.906
7578509	17	A	G	141	C	R	ENSG00000141510	ENST00000269305	ENSP00000269305	Pathogenic	0.9	0.861	0.908	0.563121	23.3	0.9943
7578508	17	C	T	141	C	Y	ENSG00000141510	ENST00000269305	ENSP00000269305	Pathogenic	0.953	0.897	0.949	0.568676	23.8	0.9774
7578502	17	A	G	143	V	A	ENSG00000141510	ENST00000269305	ENSP00000269305	Pathogenic	0.886	0.574	0.761	0.180577	21.7	0.9245
7578490	17	A	C	147	V	G	ENSG00000141510	ENST00000269305	ENSP00000269305	Pathogenic	0.616	0.895	0.765	0.533241	24.3	0.6169
7578490	17	A	T	147	V	D	ENSG00000141510	ENST00000269305	ENSP00000269305	Pathogenic	0.851	0.896	0.794	0.546118	24.4	0.9858
7578479	17	G	A	151	P	S	ENSG00000141510	ENST00000269305	ENSP00000269305	Pathogenic	0.68	0.898	0.967	0.490184	24	0.961
7578479	17	G	C	151	P	A	ENSG00000141510	ENST00000269305	ENSP00000269305	Pathogenic	0.814	0.889	0.864	0.504509	23.6	0.6047
7578479	17	G	T	151	P	T	ENSG00000141510	ENST00000269305	ENSP00000269305	Pathogenic	0.92	0.911	0.959	0.566737	23.5	0.8944
7578478	17	G	C	151	P	R	ENSG00000141510	ENST00000269305	ENSP00000269305	Pathogenic	0.809	0.912	0.851	0.490255	23.6	0.9897
7578478	17	G	T	151	P	H	ENSG00000141510	ENST00000269305	ENSP00000269305	Pathogenic	0.744	0.87	0.879	0.320179	23.6	0.992
7578476	17	G	T	152	P	T	ENSG00000141510	ENST00000269305	ENSP00000269305	Pathogenic	0.76	0.866	0.891	0.360098	24.2	0.4973
7578469	17	C	A	154	G	V	ENSG00000141510	ENST00000269305	ENSP00000269305	Pathogenic	0.866	0.754	0.97	0.484304	22.3	0.5817
7578467	17	T	G	155	T	P	ENSG00000141510	ENST00000269305	ENSP00000269305	Pathogenic	0.592	0.581	0.776	0.0504614	18.07	0.9028
7578466	17	G	T	155	T	N	ENSG00000141510	ENST00000269305	ENSP00000269305	Pathogenic	0.851	0.548	0.894	-0.0372254	9.153	0.7722
7578464	17	G	C	156	R	G	ENSG00000141510	ENST00000269305	ENSP00000269305	Pathogenic	0.698	0.58	0.7	0.106803	14.88	0.6544
7578463	17	C	G	156	R	P	ENSG00000141510	ENST00000269305	ENSP00000269305	Pathogenic	0.872	0.609	0.688	0.212459	18.87	0.9793
7578461	17	C	A	157	V	F	ENSG00000141510	ENST00000269305	ENSP00000269305	Pathogenic	0.796	0.708	0.718	0.314073	18.16	0.9349
7578460	17	A	C	157	V	G	ENSG00000141510	ENST00000269305	ENSP00000269305	Pathogenic	0.645	0.872	0.838	0.574558	23.7	0.9524
7578460	17	A	G	157	V	A	ENSG00000141510	ENST00000269305	ENSP00000269305	Pathogenic	0.727	0.848	0.778	0.369745	24.1	0.9464
7578460	17	A	T	157	V	D	ENSG00000141510	ENST00000269305	ENSP00000269305	Pathogenic	0.877	0.863	0.806	0.576244	23.8	0.9992
7578458	17	G	C	158	R	G	ENSG00000141510	ENST00000269305	ENSP00000269305	Pathogenic	0.987	0.862	0.981	0.524777	23.1	0.9963
7578457	17	C	A	158	R	L	ENSG00000141510	ENST00000269305	ENSP00000269305	Pathogenic	0.976	0.891	0.929	0.575563	23.7	0.9902
7578457	17	C	G	158	R	P	ENSG00000141510	ENST00000269305	ENSP00000269305	Pathogenic	0.965	0.916	0.983	0.575563	23.5	0.9986
7578455	17	C	G	159	A	P	ENSG00000141510	ENST00000269305	ENSP00000269305	Pathogenic	0.861	0.815	0.925	0.503152	23.2	0.9973
7578454	17	G	T	159	A	D	ENSG00000141510	ENST00000269305	ENSP00000269305	Pathogenic	0.832	0.836	0.92	0.421365	22.7	0.9985
7578448	17	G	T	161	A	D	ENSG00000141510	ENST00000269305	ENSP00000269305	Pathogenic	0.853	0.908	0.769	0.58742	23.9	0.9987
7578445	17	A	T	162	I	N	ENSG00000141510	ENST00000269305	ENSP00000269305	Pathogenic	0.929	0.8	0.94	0.207111	23.8	0.9882
7578443	17	A	C	163	Y	D	ENSG00000141510	ENST00000269305	ENSP00000269305	Pathogenic	0.869	0.906	0.875	0.594876	23.7	0.9992
7578443	17	A	G	163	Y	H	ENSG00000141510	ENST00000269305	ENSP00000269305	Pathogenic	0.863	0.904	0.912	0.446589	23.7	0.9929
7578443	17	A	T	163	Y	N	ENSG00000141510	ENST00000269305	ENSP00000269305	Pathogenic	0.946	0.907	0.897	0.583979	23.8	0.9958
7578442	17	T	C	163	Y	C	ENSG00000141510	ENST00000269305	ENSP00000269305	Pathogenic	0.89	0.872	0.952	0.536999	23.7	0.9824
7578427	17	T	C	168	H	R	ENSG00000141510	ENST00000269305	ENSP00000269305	Pathogenic	0.487	0.562	0.765	0.160277	18.32	0.8669
7578418	17	T	C	171	E	G	ENSG00000141510	ENST00000269305	ENSP00000269305	Pathogenic	0.768	0.917	0.821	0.304056	29	0.9178
7578413	17	C	A	173	V	L	ENSG00000141510	ENST00000269305	ENSP00000269305	Pathogenic	0.796	0.88	0.885	0.492772	24.5	0.9942
7578413	17	C	T	173	V	M	ENSG00000141510	ENST00000269305	ENSP00000269305	Pathogenic	0.93	0.892	0.967	0.592734	25.1	0.9974
7578412	17	A	C	173	V	G	ENSG00000141510	ENST00000269305	ENSP00000269305	Pathogenic	0.742	0.769	0.951	0.587738	23.4	0.9863
7578407	17	G	C	175	R	G	ENSG00000141510	ENST00000269305	ENSP00000269305	Pathogenic	0.958	0.829	0.984	0.554513	25.2	0.9953
7578404	17	A	G	176	C	R	ENSG00000141510	ENST00000269305	ENSP00000269305	Pathogenic	0.974	0.94	0.944	0.604412	28.6	0.9999
7578403	17	C	T	176	C	Y	ENSG00000141510	ENST00000269305	ENSP00000269305	Pathogenic	0.968	0.949	0.961	0.587056	27.1	0.9994
7578400	17	G	T	177	P	H	ENSG00000141510	ENST00000269305	ENSP00000269305	Pathogenic	0.741	0.844	0.952	0.337775	25.7	0.9769
7578395	17	G	A	179	H	Y	ENSG00000141510	ENST00000269305	ENSP00000269305	Pathogenic	0.94	0.948	0.974	0.602248	28.1	0.9976
7578395	17	G	T	179	H	N	ENSG00000141510	ENST00000269305	ENSP00000269305	Pathogenic	0.848	0.902	0.958	0.343203	27.5	0.9987
7578394	17	T	A	179	H	L	ENSG00000141510	ENST00000269305	ENSP00000269305	Pathogenic	0.661	0.882	0.929	0.454094	23.2	0.996
7578389	17	G	A	181	R	C	ENSG00000141510	ENST00000269305	ENSP00000269305	Pathogenic	0.9	0.891	0.93	0.469257	24.1	0.7821
7578388	17	C	G	181	R	P	ENSG00000141510	ENST00000269305	ENSP00000269305	Pathogenic	0.883	0.894	0.944	0.437115	26.8	0.9881
7578278	17	G	C	191	P	A	ENSG00000141510	ENST00000269305	ENSP00000269305	Benign	0.47	0.598	0.67	0.0111067	12.4	0.1423
7578271	17	T	A	193	H	L	ENSG00000141510	ENST00000269305	ENSP00000269305	Pathogenic	0.915	0.864	0.941	0.599615	23.6	0.9942
7578271	17	T	C	193	H	R	ENSG00000141510	ENST00000269305	ENSP00000269305	Pathogenic	0.937	0.884	0.987	0.558536	23	0.9982
7578268	17	A	G	194	L	P	ENSG00000141510	ENST00000269305	ENSP00000269305	Pathogenic	0.965	0.937	0.943	0.602051	24.6	0.9989
7578262	17	C	G	196	R	P	ENSG00000141510	ENST00000269305	ENSP00000269305	Pathogenic	0.984	0.941	0.982	0.589847	24.9	0.9985
7578253	17	C	A	199	G	V	ENSG00000141510	ENST00000269305	ENSP00000269305	Pathogenic	0.925	0.899	0.901	0.552413	25.3	0.9687
7578251	17	T	C	200	N	D	ENSG00000141510	ENST00000269305	ENSP00000269305	Pathogenic	0.851	0.84	0.728	0.15971	23.6	0.7248
7578244	17	C	A	202	R	L	ENSG00000141510	ENST00000269305	ENSP00000269305	Pathogenic	0.382	0.53	0.287	-0.0594009	3.416	0.1554
7578239	17	C	T	204	E	K	ENSG00000141510	ENST00000269305	ENSP00000269305	Benign	0.314	0.624	0.572	0.0529941	11.3	0.2764
7578236	17	A	C	205	Y	D	ENSG00000141510	ENST00000269305	ENSP00000269305	Pathogenic	0.912	0.925	0.841	0.579044	24.2	0.9971
7578236	17	A	T	205	Y	N	ENSG00000141510	ENST00000269305	ENSP00000269305	Pathogenic	0.941	0.897	0.849	0.575267	24.1	0.9856
7578235	17	T	C	205	Y	C	ENSG00000141510	ENST00000269305	ENSP00000269305	Pathogenic	0.919	0.873	0.863	0.583494	22.7	0.9974
7578235	17	T	G	205	Y	S	ENSG00000141510	ENST00000269305	ENSP00000269305	Pathogenic	0.923	0.852	0.864	0.564718	22.9	0.9955
7578226	17	T	A	208	D	V	ENSG00000141510	ENST00000269305	ENSP00000269305	Pathogenic	0.909	0.95	0.868	0.575626	25.4	0.9529
7578223	17	C	G	209	R	T	ENSG00000141510	ENST00000269305	ENSP00000269305	Pathogenic	0.357	0.503	0.39	-0.0848513	0.08	0.1071
7578211	17	C	A	213	R	L	ENSG00000141510	ENST00000269305	ENSP00000269305	Pathogenic	0.959	0.929	0.93	0.586247	26.5	0.9906
7578211	17	C	G	213	R	P	ENSG00000141510	ENST00000269305	ENSP00000269305	Pathogenic	0.996	0.951	0.979	0.586521	26.6	0.9986
7578211	17	C	T	213	R	Q	ENSG00000141510	ENST00000269305	ENSP00000269305	Pathogenic	0.964	0.92	.	0.503299	26.6	0.9561
7578206	17	T	C	215	S	G	ENSG00000141510	ENST00000269305	ENSP00000269305	Pathogenic	0.85	0.896	0.926	0.321016	24.7	0.8417
7578206	17	T	G	215	S	R	ENSG00000141510	ENST00000269305	ENSP00000269305	Pathogenic	0.969	0.917	0.938	0.48186	25.4	0.998
7578203	17	C	A	216	V	L	ENSG00000141510	ENST00000269305	ENSP00000269305	Pathogenic	0.819	0.948	0.852	0.555057	28.9	0.9153
7578203	17	C	T	216	V	M	ENSG00000141510	ENST00000269305	ENSP00000269305	Pathogenic	0.972	0.956	0.91	0.55012	27.4	0.9421
7578202	17	A	C	216	V	G	ENSG00000141510	ENST00000269305	ENSP00000269305	Pathogenic	0.676	0.98	0.925	0.589705	31	0.9564
7578199	17	A	C	217	V	G	ENSG00000141510	ENST00000269305	ENSP00000269305	Pathogenic	0.474	0.731	0.67	0.236118	22.7	0.7
7578197	17	C	T	218	V	M	ENSG00000141510	ENST00000269305	ENSP00000269305	Pathogenic	0.697	0.873	0.879	0.35116	26.1	0.7748
7578196	17	A	T	218	V	E	ENSG00000141510	ENST00000269305	ENSP00000269305	Pathogenic	0.921	0.977	0.899	0.602	30	0.99
7578194	17	G	T	219	P	T	ENSG00000141510	ENST00000269305	ENSP00000269305	Pathogenic	0.897	0.962	0.909	0.607126	27.7	0.5899
7578193	17	G	C	219	P	R	ENSG00000141510	ENST00000269305	ENSP00000269305	Pathogenic	0.933	0.966	0.954	0.60699	31	0.6961
7578191	17	A	C	220	Y	D	ENSG00000141510	ENST00000269305	ENSP00000269305	Pathogenic	0.903	0.934	0.866	0.603256	28.5	0.9974
7578191	17	A	T	220	Y	N	ENSG00000141510	ENST00000269305	ENSP00000269305	Pathogenic	0.893	0.91	0.873	0.496837	28.8	0.9869
7578190	17	T	G	220	Y	S	ENSG00000141510	ENST00000269305	ENSP00000269305	Pathogenic	0.928	0.918	0.928	0.576439	28	0.9754
7577587	17	T	G	232	I	L	ENSG00000141510	ENST00000269305	ENSP00000269305	Pathogenic	0.522	0.688	0.529	0.138692	22	0.396
7577586	17	A	C	232	I	S	ENSG00000141510	ENST00000269305	ENSP00000269305	Pathogenic	0.875	0.935	0.732	0.57677	27.5	0.9826
7577586	17	A	G	232	I	T	ENSG00000141510	ENST00000269305	ENSP00000269305	Pathogenic	0.753	0.92	0.711	0.544619	28.2	0.9462
7577586	17	A	T	232	I	N	ENSG00000141510	ENST00000269305	ENSP00000269305	Pathogenic	0.922	0.916	0.761	0.367129	29.1	0.9876
7577581	17	A	G	234	Y	H	ENSG00000141510	ENST00000269305	ENSP00000269305	Pathogenic	0.91	0.89	0.893	0.287529	26	0.9891
7577581	17	A	T	234	Y	N	ENSG00000141510	ENST00000269305	ENSP00000269305	Pathogenic	0.916	0.941	0.875	0.489361	26	0.9909
7577580	17	T	C	234	Y	C	ENSG00000141510	ENST00000269305	ENSP00000269305	Pathogenic	0.847	0.945	0.928	0.52883	25.2	0.8
7577580	17	T	G	234	Y	S	ENSG00000141510	ENST00000269305	ENSP00000269305	Pathogenic	0.82	0.936	0.89	0.417939	25.1	0.9852
7577575	17	A	C	236	Y	D	ENSG00000141510	ENST00000269305	ENSP00000269305	Pathogenic	0.931	0.845	0.918	0.487052	26	0.9936
7577574	17	T	C	236	Y	C	ENSG00000141510	ENST00000269305	ENSP00000269305	Pathogenic	0.893	0.811	0.936	0.405726	24.3	0.9599
7577569	17	A	C	238	C	G	ENSG00000141510	ENST00000269305	ENSP00000269305	Pathogenic	0.97	0.938	0.991	0.594733	27.3	0.9956
7577569	17	A	T	238	C	S	ENSG00000141510	ENST00000269305	ENSP00000269305	Pathogenic	0.987	0.956	0.985	0.607469	26.4	0.9996
7577568	17	C	A	238	C	F	ENSG00000141510	ENST00000269305	ENSP00000269305	Pathogenic	0.941	0.958	0.987	0.599708	29	0.9996
7577568	17	C	T	238	C	Y	ENSG00000141510	ENST00000269305	ENSP00000269305	Pathogenic	0.978	0.957	0.989	0.599704	31	0.9996
7577567	17	A	C	238	C	W	ENSG00000141510	ENST00000269305	ENSP00000269305	Pathogenic	0.949	0.896	0.973	0.536063	25	0.9996
7577565	17	T	C	239	N	S	ENSG00000141510	ENST00000269305	ENSP00000269305	Pathogenic	0.7	0.897	0.795	0.10537	26.3	0.7939
7577565	17	T	G	239	N	T	ENSG00000141510	ENST00000269305	ENSP00000269305	Pathogenic	0.825	0.935	0.843	0.208271	25.2	0.9759
7577559	17	G	T	241	S	Y	ENSG00000141510	ENST00000269305	ENSP00000269305	Pathogenic	0.934	0.96	0.972	0.544682	25.5	0.9984
7577557	17	A	C	242	C	G	ENSG00000141510	ENST00000269305	ENSP00000269305	Pathogenic	0.967	0.963	0.915	0.599645	28.5	0.9973
7577557	17	A	G	242	C	R	ENSG00000141510	ENST00000269305	ENSP00000269305	Pathogenic	0.995	0.966	0.958	0.60709	26.9	0.9994
7577556	17	C	A	242	C	F	ENSG00000141510	ENST00000269305	ENSP00000269305	Pathogenic	0.96	0.977	0.97	0.599956	29.3	0.9994
7577556	17	C	T	242	C	Y	ENSG00000141510	ENST00000269305	ENSP00000269305	Pathogenic	0.983	0.973	0.988	0.599952	29.4	0.9995
7577554	17	T	A	243	M	L	ENSG00000141510	ENST00000269305	ENSP00000269305	Pathogenic	0.396	0.763	0.754	0.0871823	24	0.6754
7577551	17	C	A	244	G	C	ENSG00000141510	ENST00000269305	ENSP00000269305	Pathogenic	0.937	0.94	0.988	0.581137	28.5	0.9978
7577551	17	C	G	244	G	R	ENSG00000141510	ENST00000269305	ENSP00000269305	Pathogenic	0.93	0.942	0.964	0.591606	29.7	0.999
7577551	17	C	T	244	G	S	ENSG00000141510	ENST00000269305	ENSP00000269305	Pathogenic	0.936	0.936	0.944	0.462531	28.7	0.9907
7577550	17	C	A	244	G	V	ENSG00000141510	ENST00000269305	ENSP00000269305	Pathogenic	0.982	0.949	0.986	0.596978	27.8	0.9973
7577550	17	C	T	244	G	D	ENSG00000141510	ENST00000269305	ENSP00000269305	Pathogenic	0.952	0.953	0.99	0.596947	27.6	0.9987
7577548	17	C	A	245	G	C	ENSG00000141510	ENST00000269305	ENSP00000269305	Pathogenic	0.971	0.97	0.994	0.598182	28.9	0.9965
7577548	17	C	G	245	G	R	ENSG00000141510	ENST00000269305	ENSP00000269305	Pathogenic	0.971	0.961	0.985	0.598182	29.6	0.9987
7577548	17	C	T	245	G	S	ENSG00000141510	ENST00000269305	ENSP00000269305	Pathogenic	0.9	0.947	.	0.553604	28.5	0.9732
7577547	17	C	T	245	G	D	ENSG00000141510	ENST00000269305	ENSP00000269305	Pathogenic	0.962	0.974	0.988	0.598556	27.8	0.9989
7577545	17	T	C	246	M	V	ENSG00000141510	ENST00000269305	ENSP00000269305	Pathogenic	0.913	0.924	0.922	0.370971	24.2	0.9304
7577544	17	A	C	246	M	R	ENSG00000141510	ENST00000269305	ENSP00000269305	Pathogenic	0.922	0.959	0.878	0.492174	27.2	0.9949
7577544	17	A	G	246	M	T	ENSG00000141510	ENST00000269305	ENSP00000269305	Pathogenic	0.964	0.956	0.848	0.375414	27.4	0.9983
7577544	17	A	T	246	M	K	ENSG00000141510	ENST00000269305	ENSP00000269305	Pathogenic	0.912	0.963	0.87	0.516083	26	0.9922
7577543	17	C	A	246	M	I	ENSG00000141510	ENST00000269305	ENSP00000269305	Pathogenic	0.797	0.838	0.903	0.271585	28.6	0.9793
7577541	17	T	A	247	N	I	ENSG00000141510	ENST00000269305	ENSP00000269305	Pathogenic	0.952	0.953	0.948	0.4815	26.8	0.9966
7577541	17	T	G	247	N	T	ENSG00000141510	ENST00000269305	ENSP00000269305	Pathogenic	0.885	0.95	0.935	0.304228	27.5	0.9894
7577539	17	G	C	248	R	G	ENSG00000141510	ENST00000269305	ENSP00000269305	Pathogenic	0.987	0.932	0.993	0.533585	26.1	0.9985
7577538	17	C	A	248	R	L	ENSG00000141510	ENST00000269305	ENSP00000269305	Pathogenic	0.963	0.96	0.987	0.570318	28.6	0.999
7577538	17	C	G	248	R	P	ENSG00000141510	ENST00000269305	ENSP00000269305	Pathogenic	0.954	0.965	0.975	0.57039	29.8	0.9994
7577536	17	T	A	249	R	W	ENSG00000141510	ENST00000269305	ENSP00000269305	Pathogenic	0.934	0.846	0.957	0.498193	25.1	0.9904
7577536	17	T	C	249	R	G	ENSG00000141510	ENST00000269305	ENSP00000269305	Pathogenic	0.953	0.888	0.964	0.488095	25.6	0.9979
7577535	17	C	A	249	R	M	ENSG00000141510	ENST00000269305	ENSP00000269305	Pathogenic	0.892	0.911	0.961	0.572005	32	0.9991
7577535	17	C	G	249	R	T	ENSG00000141510	ENST00000269305	ENSP00000269305	Pathogenic	0.916	0.921	0.932	0.567141	32	0.9994
7577534	17	C	A	249	R	S	ENSG00000141510	ENST00000269305	ENSP00000269305	Pathogenic	0.945	0.769	0.954	0.431282	23.8	0.9995
7577532	17	G	A	250	P	L	ENSG00000141510	ENST00000269305	ENSP00000269305	Pathogenic	0.931	0.962	0.968	0.602854	26.3	0.9135
7577532	17	G	T	250	P	H	ENSG00000141510	ENST00000269305	ENSP00000269305	Pathogenic	0.875	0.941	0.958	0.576385	27	0.9681
7577529	17	A	T	251	I	N	ENSG00000141510	ENST00000269305	ENSP00000269305	Pathogenic	0.963	0.927	0.908	0.424996	25.8	0.9968
7577526	17	A	G	252	L	P	ENSG00000141510	ENST00000269305	ENSP00000269305	Pathogenic	0.963	0.952	0.95	0.579948	25.4	0.9967
7577520	17	A	C	254	I	S	ENSG00000141510	ENST00000269305	ENSP00000269305	Pathogenic	0.967	0.953	0.836	0.598695	25.4	0.9848
7577518	17	T	A	255	I	F	ENSG00000141510	ENST00000269305	ENSP00000269305	Pathogenic	0.734	0.785	0.671	0.138175	24.1	0.7283
7577511	17	A	C	257	L	R	ENSG00000141510	ENST00000269305	ENSP00000269305	Pathogenic	0.965	0.922	0.956	0.587852	24.8	0.9938
7577511	17	A	G	257	L	P	ENSG00000141510	ENST00000269305	ENSP00000269305	Pathogenic	0.975	0.933	0.953	0.604907	25.1	0.9993
7577511	17	A	T	257	L	Q	ENSG00000141510	ENST00000269305	ENSP00000269305	Pathogenic	0.98	0.916	0.966	0.60128	24.9	0.9953
7577508	17	T	A	258	E	V	ENSG00000141510	ENST00000269305	ENSP00000269305	Pathogenic	0.896	0.963	0.938	0.577464	31	0.9887
7577508	17	T	C	258	E	G	ENSG00000141510	ENST00000269305	ENSP00000269305	Pathogenic	0.872	0.952	0.947	0.552035	27.8	0.9859
7577508	17	T	G	258	E	A	ENSG00000141510	ENST00000269305	ENSP00000269305	Pathogenic	0.873	0.955	0.958	0.542863	27.5	0.9822
7577506	17	C	A	259	D	Y	ENSG00000141510	ENST00000269305	ENSP00000269305	Pathogenic	0.783	0.737	0.53	0.27244	23.6	0.8837
7577504	17	G	C	259	D	E	ENSG00000141510	ENST00000269305	ENSP00000269305	Pathogenic	0.618	0.565	0.475	0.066119	15.18	0.8705
7577503	17	A	T	260	S	T	ENSG00000141510	ENST00000269305	ENSP00000269305	Pathogenic	0.317	0.53	0.397	-0.00238151	16.85	0.0865
7577150	17	T	A	263	N	I	ENSG00000141510	ENST00000269305	ENSP00000269305	Pathogenic	0.579	0.318	0.439	-0.115637	9.353	0.1494
7577147	17	A	C	264	L	R	ENSG00000141510	ENST00000269305	ENSP00000269305	Pathogenic	0.683	0.822	0.857	0.32824	21.9	0.8804
7577144	17	A	G	265	L	P	ENSG00000141510	ENST00000269305	ENSP00000269305	Pathogenic	0.991	0.948	0.972	0.587962	29.1	0.9913
7577144	17	A	T	265	L	Q	ENSG00000141510	ENST00000269305	ENSP00000269305	Pathogenic	0.946	0.964	0.938	0.601354	27.6	0.9105
7577142	17	C	G	266	G	R	ENSG00000141510	ENST00000269305	ENSP00000269305	Pathogenic	0.927	0.963	0.924	0.598565	28.7	0.9986
7577141	17	C	A	266	G	V	ENSG00000141510	ENST00000269305	ENSP00000269305	Pathogenic	0.975	0.974	0.934	0.599005	29.9	0.9956
7577141	17	C	T	266	G	E	ENSG00000141510	ENST00000269305	ENSP00000269305	Pathogenic	0.962	0.973	0.928	0.599005	28.7	0.9988
7577139	17	G	A	267	R	W	ENSG00000141510	ENST00000269305	ENSP00000269305	Pathogenic	0.987	0.917	0.911	0.542393	26.6	0.9682
7577138	17	C	G	267	R	P	ENSG00000141510	ENST00000269305	ENSP00000269305	Pathogenic	0.972	0.927	0.919	0.590083	26.3	0.9992
7577130	17	A	T	270	F	I	ENSG00000141510	ENST00000269305	ENSP00000269305	Pathogenic	0.846	0.938	0.693	0.5076	28.7	0.9152
7577129	17	A	C	270	F	C	ENSG00000141510	ENST00000269305	ENSP00000269305	Pathogenic	0.638	0.929	0.785	0.561321	28.7	0.9612
7577129	17	A	G	270	F	S	ENSG00000141510	ENST00000269305	ENSP00000269305	Pathogenic	0.915	0.945	0.742	0.580006	28.8	0.9952
7577124	17	C	T	272	V	M	ENSG00000141510	ENST00000269305	ENSP00000269305	Pathogenic	0.694	0.907	0.868	0.500851	26.9	0.9572
7577123	17	A	C	272	V	G	ENSG00000141510	ENST00000269305	ENSP00000269305	Pathogenic	0.613	0.707	0.858	0.261795	23.5	0.8186
7577123	17	A	T	272	V	E	ENSG00000141510	ENST00000269305	ENSP00000269305	Pathogenic	0.798	0.806	0.876	0.461369	23.5	0.9937
7577121	17	G	C	273	R	G	ENSG00000141510	ENST00000269305	ENSP00000269305	Pathogenic	0.969	0.902	0.986	0.558693	24.2	0.9981
7577121	17	G	T	273	R	S	ENSG00000141510	ENST00000269305	ENSP00000269305	Pathogenic	0.924	0.906	0.984	0.565741	24.7	0.9993
7577120	17	C	G	273	R	P	ENSG00000141510	ENST00000269305	ENSP00000269305	Pathogenic	0.954	0.932	0.985	0.593501	23.9	0.9988
7577120	17	C	T	273	R	H	ENSG00000141510	ENST00000269305	ENSP00000269305	Pathogenic	0.963	0.868	.	0.525881	26.1	0.9889
7577118	17	C	A	274	V	F	ENSG00000141510	ENST00000269305	ENSP00000269305	Pathogenic	0.745	0.773	0.697	0.315825	16.45	0.9915
7577118	17	C	G	274	V	L	ENSG00000141510	ENST00000269305	ENSP00000269305	Pathogenic	0.557	0.63	0.662	0.0663703	21.2	0.967
7577117	17	A	C	274	V	G	ENSG00000141510	ENST00000269305	ENSP00000269305	Pathogenic	0.534	0.865	0.792	0.452827	25.7	0.989
7577117	17	A	G	274	V	A	ENSG00000141510	ENST00000269305	ENSP00000269305	Pathogenic	0.635	0.847	0.736	0.310576	26.8	0.9908
7577117	17	A	T	274	V	D	ENSG00000141510	ENST00000269305	ENSP00000269305	Pathogenic	0.767	0.889	0.809	0.538083	26.1	0.9991
7577115	17	A	C	275	C	G	ENSG00000141510	ENST00000269305	ENSP00000269305	Pathogenic	0.967	0.957	0.932	0.604857	28	0.9926
7577115	17	A	G	275	C	R	ENSG00000141510	ENST00000269305	ENSP00000269305	Pathogenic	0.964	0.962	0.943	0.604857	26.9	0.9995
7577114	17	C	A	275	C	F	ENSG00000141510	ENST00000269305	ENSP00000269305	Pathogenic	0.966	0.981	0.984	0.600354	29.6	0.9978
7577114	17	C	T	275	C	Y	ENSG00000141510	ENST00000269305	ENSP00000269305	Pathogenic	0.978	0.972	0.98	0.600354	29.1	0.9996
7577113	17	A	C	275	C	W	ENSG00000141510	ENST00000269305	ENSP00000269305	Pathogenic	0.959	0.922	0.911	0.554385	28.7	0.9994
7577112	17	C	G	276	A	P	ENSG00000141510	ENST00000269305	ENSP00000269305	Pathogenic	0.919	0.949	0.806	0.566859	28.2	0.9913
7577111	17	G	T	276	A	D	ENSG00000141510	ENST00000269305	ENSP00000269305	Pathogenic	0.924	0.951	0.818	0.597757	29.3	0.9993
7577109	17	A	G	277	C	R	ENSG00000141510	ENST00000269305	ENSP00000269305	Pathogenic	0.943	0.889	0.908	0.603693	25.6	0.9996
7577108	17	C	T	277	C	Y	ENSG00000141510	ENST00000269305	ENSP00000269305	Pathogenic	0.952	0.94	0.92	0.576172	28.2	0.9986
7577107	17	A	C	277	C	W	ENSG00000141510	ENST00000269305	ENSP00000269305	Pathogenic	0.871	0.875	0.903	0.45547	25.4	0.9979
7577106	17	G	A	278	P	S	ENSG00000141510	ENST00000269305	ENSP00000269305	Pathogenic	0.896	0.963	0.982	0.600402	28.5	0.9988
7577106	17	G	T	278	P	T	ENSG00000141510	ENST00000269305	ENSP00000269305	Pathogenic	0.925	0.954	0.964	0.5946	27.6	0.9974
7577105	17	G	A	278	P	L	ENSG00000141510	ENST00000269305	ENSP00000269305	Pathogenic	0.981	0.94	0.971	0.583698	28.1	0.9972
7577105	17	G	C	278	P	R	ENSG00000141510	ENST00000269305	ENSP00000269305	Pathogenic	0.941	0.951	0.917	0.607821	26.9	0.9968
7577105	17	G	T	278	P	H	ENSG00000141510	ENST00000269305	ENSP00000269305	Pathogenic	0.922	0.95	0.953	0.607821	26.2	0.9993
7577103	17	C	G	279	G	R	ENSG00000141510	ENST00000269305	ENSP00000269305	Pathogenic	0.881	0.896	0.846	0.337347	30	0.9973
7577102	17	C	T	279	G	E	ENSG00000141510	ENST00000269305	ENSP00000269305	Pathogenic	0.805	0.907	0.842	0.275693	26.7	0.9986
7577099	17	C	A	280	R	I	ENSG00000141510	ENST00000269305	ENSP00000269305	Pathogenic	0.917	0.942	0.878	0.596853	32	0.9996
7577099	17	C	G	280	R	T	ENSG00000141510	ENST00000269305	ENSP00000269305	Pathogenic	0.966	0.94	0.829	0.596461	29.7	0.9997
7577099	17	C	T	280	R	K	ENSG00000141510	ENST00000269305	ENSP00000269305	Pathogenic	0.96	0.935	0.932	0.592136	29.8	0.9936
7577098	17	T	A	280	R	S	ENSG00000141510	ENST00000269305	ENSP00000269305	Pathogenic	0.968	0.878	0.807	0.471463	25.2	0.9997
7577097	17	C	A	281	D	Y	ENSG00000141510	ENST00000269305	ENSP00000269305	Pathogenic	0.985	0.957	0.826	0.599826	31	0.9959
7577097	17	C	G	281	D	H	ENSG00000141510	ENST00000269305	ENSP00000269305	Pathogenic	0.979	0.961	0.932	0.574055	25.5	0.9993
7577096	17	T	A	281	D	V	ENSG00000141510	ENST00000269305	ENSP00000269305	Pathogenic	0.985	0.969	0.919	0.60089	29.5	0.9997
7577096	17	T	C	281	D	G	ENSG00000141510	ENST00000269305	ENSP00000269305	Pathogenic	0.97	0.974	0.975	0.600813	31	0.9995
7577096	17	T	G	281	D	A	ENSG00000141510	ENST00000269305	ENSP00000269305	Pathogenic	0.974	0.977	0.944	0.60089	29.8	0.9997
7577095	17	G	C	281	D	E	ENSG00000141510	ENST00000269305	ENSP00000269305	Pathogenic	0.935	0.909	0.884	0.546387	23.9	0.9991
7577094	17	G	C	282	R	G	ENSG00000141510	ENST00000269305	ENSP00000269305	Pathogenic	0.956	0.863	0.97	0.483032	24.5	0.9871
7577093	17	C	G	282	R	P	ENSG00000141510	ENST00000269305	ENSP00000269305	Pathogenic	0.97	0.911	0.908	0.556829	27.9	0.9994
7577090	17	C	G	283	R	P	ENSG00000141510	ENST00000269305	ENSP00000269305	Pathogenic	0.703	0.804	0.747	0.272243	24.2	0.9928
7577088	17	T	G	284	T	P	ENSG00000141510	ENST00000269305	ENSP00000269305	Pathogenic	0.578	0.569	0.503	0.184357	22.9	0.912
7577085	17	C	T	285	E	K	ENSG00000141510	ENST00000269305	ENSP00000269305	Pathogenic	0.866	0.91	0.763	0.444518	27.8	0.9737
7577082	17	C	G	286	E	Q	ENSG00000141510	ENST00000269305	ENSP00000269305	Pathogenic	0.763	0.905	0.838	0.266715	25.6	0.8972
7577081	17	T	A	286	E	V	ENSG00000141510	ENST00000269305	ENSP00000269305	Pathogenic	0.825	0.916	0.836	0.404407	24.6	0.9153
7577081	17	T	C	286	E	G	ENSG00000141510	ENST00000269305	ENSP00000269305	Pathogenic	0.822	0.913	0.823	0.376752	25	0.8932
7577081	17	T	G	286	E	A	ENSG00000141510	ENST00000269305	ENSP00000269305	Pathogenic	0.889	0.913	0.912	0.533472	25.8	0.8823
7577080	17	T	A	286	E	D	ENSG00000141510	ENST00000269305	ENSP00000269305	Pathogenic	0.718	0.765	0.837	0.186236	17.81	0.9266
7577060	17	C	G	293	G	A	ENSG00000141510	ENST00000269305	ENSP00000269305	Pathogenic	0.202	0.254	0.276	-0.164115	2.219	0.0786
7577055	17	G	A	295	P	S	ENSG00000141510	ENST00000269305	ENSP00000269305	Benign	0.112	0.308	0.257	-0.207843	6.124	0.0667
7577054	17	G	C	295	P	R	ENSG00000141510	ENST00000269305	ENSP00000269305	Pathogenic	0.237	0.325	0.299	-0.0250451	10.94	0.082
7577054	17	G	T	295	P	H	ENSG00000141510	ENST00000269305	ENSP00000269305	Pathogenic	0.213	0.258	0.24	-0.108	10.14	0.0754
7577049	17	G	A	297	H	Y	ENSG00000141510	ENST00000269305	ENSP00000269305	Pathogenic	0.329	0.304	0.24	-0.173199	12.46	0.0823
7577047	17	G	C	297	H	Q	ENSG00000141510	ENST00000269305	ENSP00000269305	Pathogenic	0.247	0.296	0.161	-0.314473	0.001	0.0704
7577040	17	G	T	300	P	T	ENSG00000141510	ENST00000269305	ENSP00000269305	Pathogenic	0.337	0.296	0.28	-0.0657556	7.481	0.0638
7577027	17	G	A	304	T	I	ENSG00000141510	ENST00000269305	ENSP00000269305	Pathogenic	0.193	0.253	0.231	-0.107471	14.65	0.1257
7577027	17	G	T	304	T	N	ENSG00000141510	ENST00000269305	ENSP00000269305	Pathogenic	0.147	0.199	0.218	-0.218743	13.54	0.0898
7577025	17	T	C	305	K	E	ENSG00000141510	ENST00000269305	ENSP00000269305	Pathogenic	0.565	0.652	0.413	0.104415	25.2	0.7898
7577025	17	T	G	305	K	Q	ENSG00000141510	ENST00000269305	ENSP00000269305	Pathogenic	0.567	0.685	0.441	0.152517	24.8	0.5281
7577024	17	T	A	305	K	M	ENSG00000141510	ENST00000269305	ENSP00000269305	Pathogenic	0.543	0.764	0.75	0.342026	24	0.8121
7577024	17	T	C	305	K	R	ENSG00000141510	ENST00000269305	ENSP00000269305	Pathogenic	0.529	0.572	0.396	0.0762369	26.2	0.1103
7576923	17	A	T	308	L	Q	ENSG00000141510	ENST00000269305	ENSP00000269305	Pathogenic	0.423	0.533	0.236	0.158575	28.2	0.1426
7576879	17	G	C	323	L	V	ENSG00000141510	ENST00000269305	ENSP00000269305	Benign	0.128	0.288	0.355	-0.121962	13.86	0.0654
7576857	17	A	C	330	L	R	ENSG00000141510	ENST00000269305	ENSP00000269305	Pathogenic	0.897	0.943	0.792	0.567824	27.5	0.9778
7574017	17	C	G	337	R	P	ENSG00000141510	ENST00000269305	ENSP00000269305	Pathogenic	0.901	0.792	0.798	0.407328	23.7	0.9871
7574011	17	T	C	339	E	G	ENSG00000141510	ENST00000269305	ENSP00000269305	Benign	0.377	0.855	0.678	0.188974	25.1	0.3301
7574011	17	T	G	339	E	A	ENSG00000141510	ENST00000269305	ENSP00000269305	Benign	0.365	0.821	0.66	0.141145	25.5	0.227
7574008	17	A	G	340	M	T	ENSG00000141510	ENST00000269305	ENSP00000269305	Benign	0.308	0.587	0.632	-0.090806	21.1	0.2307
7574005	17	A	G	341	F	S	ENSG00000141510	ENST00000269305	ENSP00000269305	Pathogenic	0.758	0.88	0.687	0.268534	28.8	0.9942
7573994	17	T	A	345	N	Y	ENSG00000141510	ENST00000269305	ENSP00000269305	Benign	0.69	0.856	0.682	0.135548	26.8	0.5899
7573994	17	T	G	345	N	H	ENSG00000141510	ENST00000269305	ENSP00000269305	Benign	0.544	0.788	0.746	-0.00484553	29.4	0.3955
7573964	17	C	T	355	A	T	ENSG00000141510	ENST00000269305	ENSP00000269305	Benign	0.093	0.241	0.34	-0.436103	13.12	0.0737

## Sheet: S2_TP53_clingen
Supplemental Table S2: TP53 variants extracted from the ClinGen database of curated variants, annotated with VEST4,REVEL, MutPred2, BayesDel(no AF) and CADD (phred_Hg19) scores (dbNSEP version 4.2)
Chromosome	Position	#Variation	g. ref	g. alt	aa ref	aa alt	ensumble transcript	ensumble transcript version	Assertion	Applied Evidence Codes (Met)	PubMed Articles	Evidence Repo Link	VEST4_score	REVEL_score	MutPred_score	BayesDel_noAF_score	CADD_phred_hg19	alphaMissense
17	7577538	NM_000546.5(TP53):c.743G>T (p.Arg248Leu)	C	A	R	L	ENST00000269305	ENST00000269305.4	Pathogenic	PS3, PP3_Moderate, PM1, PM2_Supporting, PS4_Supporting	2046748, 25584008, 1359493	https://erepo.genome.network/evrepo/ui/classification/CA10580924/MONDO:0018875/009	0.963	0.96	0.987	0.570318	28.6	0.999
17	7577538	NM_000546.5(TP53):c.743G>A (p.Arg248Gln)	C	T	R	Q	ENST00000269305	ENST00000269305.4	Pathogenic	PS4, PS2, PS3, PP3, PM1	1565143, 15381368, 7887414, 9242456, 15381368, 23538418, 7887414, 9242456	https://erepo.genome.network/evrepo/ui/classification/CA000387/MONDO:0018875/009	0.963	0.96	0.987	0.570318	28.6	0.9963
17	7578190	NM_000546.5(TP53):c.659A>G (p.Tyr220Cys)	T	C	Y	C	ENST00000269305	ENST00000269305.4	Pathogenic	PS4, PS3, PP1_Strong, PP3_Moderate, PM1, PM6	10589545, 10432928, 8118819, 15977174, 12826609, 15037740, 30224644	https://erepo.genome.network/evrepo/ui/classification/CA000315/MONDO:0018875/009	0.891	0.936	0.938	0.562537	29.3	0.8515
17	7577539	NM_000546.5(TP53):c.742C>T (p.Arg248Trp)	G	A	R	W	ENST00000269305	ENST00000269305.4	Pathogenic	PS4, PS2, PS3, PP1_Strong, PP3_Moderate, PM1	23667202, 8425176, 20522432, 9242456	https://erepo.genome.network/evrepo/ui/classification/CA000382/MONDO:0018875/009	0.979	0.927	0.986	0.533597	27.2	0.9968
17	7577570	NM_001126112.2(TP53):c.711G>A (p.Met237Ile)	C	T	M	I	ENST00000269305	ENST00000269305.4	Pathogenic	PS3, PS4, PM6_Supporting, PM1, PP1_Moderate		https://erepo.genome.network/evrepo/ui/classification/CA000349/MONDO:0007903/009	0.937	0.923	0.954	0.441912	25.5	0.9957
17	7578550	NM_001126112.2(TP53):c.380C>A (p.Ser127Tyr)	G	T	S	Y	ENST00000269305	ENST00000269305.4	Pathogenic	PS3, PP3_Moderate, PP1, PM1, PM2_Supporting, PS4_Supporting		https://erepo.genome.network/evrepo/ui/classification/CA397843908/MONDO:0007903/009	0.941	0.918	0.829	0.600138	25.9	0.9839
17	7577124	NM_000546.5(TP53):c.814G>A (p.Val272Met)	C	T	V	M	ENST00000269305	ENST00000269305.4	Pathogenic	PS3, PS4_Moderate, PM1, PM6_Strong		https://erepo.genome.network/evrepo/ui/classification/CA000427/MONDO:0007903/009	0.694	0.907	0.868	0.500851	26.9	0.9572
17	7578534	NM_000546.5(TP53):c.396G>C (p.Lys132Asn)	C	G	K	N	ENST00000269305	ENST00000269305.4	Likely Pathogenic	PS3, PP3_Moderate, PM1, PM2_Supporting	29979965, 30224644, 12826609, 16861262	https://erepo.genome.network/evrepo/ui/classification/CA16603044/MONDO:0018875/009	0.915	0.895	0.949	0.42532	26.2	0.9987
17	7578398	NM_000546.5(TP53):c.532C>G (p.His178Asp)	G	C	H	D	ENST00000269305	ENST00000269305.4	Likely Pathogenic	PS3, PP3_Moderate, PM6, PM2_Supporting	12826609, 30224644	https://erepo.genome.network/evrepo/ui/classification/CA397841387/MONDO:0018875/009	0.685	0.892	0.784	0.424943	24.9	0.9988
17	7578413	NM_000546.5(TP53):c.517G>A (p.Val173Met)	C	T	V	M	ENST00000269305	ENST00000269305.4	Pathogenic	PS2, PS3, PM1, PP3, PS4_Supporting, PM2_Supporting	12826609, 15037740, 30224644, 16494995	https://erepo.genome.network/evrepo/ui/classification/CA10577579/MONDO:0018875/009	0.93	0.892	0.967	0.592734	25.1	0.9974
17	7578208	NM_000546.5(TP53):c.641A>G (p.His214Arg)	T	C	H	R	ENST00000269305	ENST00000269305.4	Likely Pathogenic	PS3, PM1, PS4_Supporting, PM2_Supporting	30224644, 11920959, 12826609, 20522432	https://erepo.genome.network/evrepo/ui/classification/CA16040595/MONDO:0018875/009	0.886	0.885	0.749	0.410661	24.8	0.9451
17	7578475	NM_000546.5(TP53):c.455C>T (p.Pro152Leu)	G	A	P	L	ENST00000269305	ENST00000269305.4	Pathogenic	PS4, PS3, PP3_Moderate, PP1, PM1	25584008, 12067251, 10486318	https://erepo.genome.network/evrepo/ui/classification/CA000204/MONDO:0018875/009	0.871	0.878	0.932	0.558078	23.7	0.3559
17	7578442	NM_000546.5(TP53):c.488A>G (p.Tyr163Cys)	T	C	Y	C	ENST00000269305	ENST00000269305.4	Pathogenic	PS3, PP3_Moderate, PS2_Moderate, PM1, PM2_Supporting, PS4_Supporting	21601526, 8164043	https://erepo.genome.network/evrepo/ui/classification/CA000240/MONDO:0018875/009	0.89	0.872	0.952	0.536999	23.7	0.9824
17	7578271	NM_001126115.1(TP53):c.182A>C (p.His61Pro)	T	G	H	P	ENST00000269305	ENST00000269305.4	Pathogenic	PS3, PP3_Moderate, PM6, PS4_Supporting, PM2_Supporting	28369373, 20308654	https://erepo.genome.network/evrepo/ui/classification/CA16603033/MONDO:0018875/009	0.956	0.87	0.978	0.592172	23.4	0.0661
17	7578421	NM_001126112.2(TP53):c.509C>T (p.Thr170Met)	G	A	T	M	ENST00000269305	ENST00000269305.4	Likely Benign	BS2_Supporting, BS3_Supporting		https://erepo.genome.network/evrepo/ui/classification/CA000246/MONDO:0007903/009	0.399	0.868	0.802	0.321305	20.5	0.0732
17	7577120	NM_000546.5(TP53):c.818G>A (p.Arg273His)	C	T	R	H	ENST00000269305	ENST00000269305.4	Pathogenic	PS4, PS2, PS3, PP3, PM1	1565144, 7732013, 15390294, 10864200, 16401470, 9242456, 12672316, 30224644, 12826609	https://erepo.genome.network/evrepo/ui/classification/CA000434/MONDO:0018875/009	0.963	0.868	.	0.525881	23.9	0.9889
17	7574030	NM_000546.6(TP53):c.997C>T (p.Arg333Cys)	G	A	R	C	ENST00000269305	ENST00000269305.4	Likely Benign	BS3, BS2_Supporting, PP3		https://erepo.genome.network/evrepo/ui/classification/CA000530/MONDO:0007903/009	0.9	0.862	0.847	0.236995	25.1	0.2336
17	7573996	NM_000546.5(TP53):c.1031T>C (p.Leu344Pro)	A	G	L	P	ENST00000269305	ENST00000269305.4	Likely Pathogenic	PS4_Moderate, PS3, PP3_Moderate, PM2_Supporting	8649785, 20522432, 9704930	https://erepo.genome.network/evrepo/ui/classification/CA000021/MONDO:0018875/009	0.94	0.862	0.933	0.485604	26.5	0.9962
17	7578280	NM_001126112.2(TP53):c.569C>T (p.Pro190Leu)	G	A	P	L	ENST00000269305	ENST00000269305.4	Likely Pathogenic	PP3_Moderate, PM1, PS4_Supporting, PM2_Supporting, PS3_Moderate		https://erepo.genome.network/evrepo/ui/classification/CA16620625/MONDO:0007903/009	0.744	0.824	0.691	0.295613	23.7	0.7083
17	7578392	NM_000546.5(TP53):c.538G>A (p.Glu180Lys)	C	T	E	K	ENST00000269305	ENST00000269305.4	Likely Pathogenic	PP3, PM6, PS3_Moderate, PM2_Supporting, PS4_Supporting	12826609, 30224644, 25584008, 8118819	https://erepo.genome.network/evrepo/ui/classification/CA10584590/MONDO:0018875/009	0.897	0.823	0.895	0.262422	30	0.9545
17	7573987	NM_000546.5(TP53):c.1040C>A (p.Ala347Asp)	G	T	A	D	ENST00000269305	ENST00000269305.4	Likely Pathogenic	PS3, PP1_Moderate, PM2_Supporting, PS4_Supporting	27496084, 27501770	https://erepo.genome.network/evrepo/ui/classification/CA000022/MONDO:0018875/009	0.911	0.812	0.588	0.230108	28.2	0.9525
17	7578393	NM_000546.5(TP53):c.537T>A (p.His179Gln)	A	T	H	Q	ENST00000269305	ENST00000269305.4	Pathogenic	PS3, PM1, PP3, PM6, PM2_Supporting	30224644, 12826609	https://erepo.genome.network/evrepo/ui/classification/CA16615708/MONDO:0018875/009	0.872	0.79	0.954	0.444288	17.62	0.999
17	7577521	NM_000546.5(TP53):c.760A>G (p.Ile254Val)	T	C	I	V	ENST00000269305	ENST00000269305.4	Likely Benign	BS2_Supporting, BS3, PP3		https://erepo.genome.network/evrepo/ui/classification/CA001720/MONDO:0007903/009	0.66	0.78	.	0.17079	23.7	0.5825
17	7579323	NM_000546.5(TP53):c.364G>A (p.Val122Met)	C	T	V	M	ENST00000269305	ENST00000269305.4	Likely Benign	BS2_Supporting, BP4, BS3_Supporting, PM2_Supporting		https://erepo.genome.network/evrepo/ui/classification/CA000134/MONDO:0007903/009	0.295	0.77	0.806	0.134118	28.7	0.3448
17	7577091	NM_000546.5(TP53):c.847C>T (p.Arg283Cys)	G	A	R	C	ENST00000269305	ENST00000269305.4	Likely Benign	BS3, PP3, BS2, PS4_Supporting		https://erepo.genome.network/evrepo/ui/classification/CA000457/MONDO:0018875/009	0.826	0.74	.	0.330924	22.2	0.1871
17	7573934	NM_000546.5(TP53):c.1093C>T (p.His365Tyr)	G	A	H	Y	ENST00000269305	ENST00000269305.4	Likely Benign	BS3, BP4	12826609, 30224644	https://erepo.genome.network/evrepo/ui/classification/CA000035/MONDO:0018875/009	0.759	0.714	0.679	0.135166	22.5	0.6812
17	7577070	NM_000546.5(TP53):c.868C>T (p.Arg290Cys)	G	A	R	C	ENST00000269305	ENST00000269305.4	Likely Benign	BS2_Supporting, BS3, BP4		https://erepo.genome.network/evrepo/ui/classification/CA001448/MONDO:0007903/009	0.496	0.709	.	0.148153	25.2	0.1402
17	7577087	NM_000546.5(TP53):c.851C>T (p.Thr284Ile)	G	A	T	I	ENST00000269305	ENST00000269305.4	Likely Benign	BS2_Supporting, BS3		https://erepo.genome.network/evrepo/ui/classification/CA336926/MONDO:0007903/009	0.542	0.699	0.411	0.191759	23.2	0.9318
17	7574012	NM_001126112.2(TP53):c.1015G>C (p.Glu339Gln)	C	G	E	Q	ENST00000269305	ENST00000269305.4	Likely Benign	BS2_Supporting, BS3		https://erepo.genome.network/evrepo/ui/classification/CA000018/MONDO:0018875/009	0.359	0.698	0.661	0.0408311	24.5	0.0696
17	7577061	NM_000546.5(TP53):c.877G>T (p.Gly293Trp)	C	A	G	W	ENST00000269305	ENST00000269305.4	Likely Benign	BS2_Supporting, BS3	21343334, 17606709, 30224644, 12826609, 26367797, 23894400, 26976419, 1686725, 26367797	https://erepo.genome.network/evrepo/ui/classification/CA000470/MONDO:0018875/009	0.747	0.675	0.718	0.202575	17.09	0.097
17	7577502	NM_000546.5(TP53):c.779C>A (p.Ser260Tyr)	G	T	S	Y	ENST00000269305	ENST00000269305.4	Likely Benign	BS2_Supporting, BS3		https://erepo.genome.network/evrepo/ui/classification/CA10580921/MONDO:0007903/009	0.551	0.668	0.399	0.229798	24.1	0.2029
17	7578450	NM_000546.5(TP53):c.480G>A (p.Met160Ile)	C	T	M	I	ENST00000269305	ENST00000269305.4	Likely Benign	BS2_Supporting, BS3_Supporting		https://erepo.genome.network/evrepo/ui/classification/CA002482/MONDO:0007903/009	0.647	0.656	.	0.19938	21.9	0.1775
17	7578277	NM_000546.5(TP53):c.572C>G (p.Pro191Arg)	G	C	P	R	ENST00000269305	ENST00000269305.4	Likely Benign	BS3		https://erepo.genome.network/evrepo/ui/classification/CA000272/MONDO:0018875/009	0.512	0.617	0.664	0.0942234	19.81	0.5246
17	7577577	NM_000546.5(TP53):c.704A>G (p.Asn235Ser)	T	C	N	S	ENST00000269305	ENST00000269305.4	Benign	BS2_Supporting, BS4, BS3, BS1, BP2, BP4	30224644, 12826609	https://erepo.genome.network/evrepo/ui/classification/CA000343/MONDO:0018875/009	0.922	0.593	.	-0.0341756	21.6	0.2516
17	7573931	NM_000546.5(TP53):c.1096T>G (p.Ser366Ala)	A	C	S	A	ENST00000269305	ENST00000269305.4	Likely Benign	BS3, BP4	30224644, 12826609	https://erepo.genome.network/evrepo/ui/classification/CA000036/MONDO:0018875/009	0.763	0.585	0.161	0.118579	15.93	0.8281
17	7577069	NM_000546.5(TP53):c.869G>A (p.Arg290His)	C	T	R	H	ENST00000269305	ENST00000269305.4	Benign	BS2_Supporting, BS1, BS3, BP4	30224644, 12826609	https://erepo.genome.network/evrepo/ui/classification/CA000468/MONDO:0018875/009	0.671	0.584	.	0.0915951	14.65	0.0791
17	7579442	NM_000546.5(TP53):c.245C>T (p.Pro82Leu)	G	A	P	L	ENST00000269305	ENST00000269305.4	Likely Benign	BS3, BP4	12826609, 30224644	https://erepo.genome.network/evrepo/ui/classification/CA000080/MONDO:0018875/009	0.658	0.57	.	0.0708215	6.486	0.1442
17	7579368	NM_000546.5(TP53):c.319T>C (p.Tyr107His)	A	G	Y	H	ENST00000269305	ENST00000269305.4	Benign	BS2_Supporting, BP4, BS3_Supporting, BA1	12826609, 30224644	https://erepo.genome.network/evrepo/ui/classification/CA000104/MONDO:0018875/009	0.293	0.569	.	0.020196	21.1	0.0716
17	7574029	NM_001126112.2(TP53):c.998G>A (p.Arg333His)	C	T	R	H	ENST00000269305	ENST00000269305.4	Likely Benign	BS2_Supporting, BS3, BP4	16007150, 12826609, 30224644, 28028119, 26619011	https://erepo.genome.network/evrepo/ui/classification/CA000533/MONDO:0007903/009	0.337	0.554	0.845	-0.0924086	18.29	0.1966
17	7572946	NM_000546.5(TP53):c.1163A>C (p.Glu388Ala)	T	G	E	A	ENST00000269305	ENST00000269305.4	Likely Benign	BS2_Supporting, BS3, BP4	30224644, 21900752, 12826609	https://erepo.genome.network/evrepo/ui/classification/CA000047/MONDO:0018875/009	0.295	0.547	0.165	-0.0336456	23.4	0.0831
17	7579902	NM_000546.5(TP53):c.11C>T (p.Pro4Leu)	G	A	P	L	ENST00000269305	ENST00000269305.4	Likely Benign	BS3, BP4, PM2_Supporting	12826609, 30224644	https://erepo.genome.network/evrepo/ui/classification/CA10583686/MONDO:0007903/009	0.143	0.533	0.13	0.062909	9.332	0.0734
17	7578374	NM_000546.5(TP53):c.556G>A (p.Asp186Asn)	C	T	D	N	ENST00000269305	ENST00000269305.4	Likely Benign	BS3, BP4	12826609, 30224644, 29979965	https://erepo.genome.network/evrepo/ui/classification/CA16615707/MONDO:0007903/009	0.349	0.532	0.48	-0.0517327	23.8	0.0705
17	7579892	NM_000546.5(TP53):c.21T>A (p.Asp7Glu)	A	T	D	E	ENST00000269305	ENST00000269305.4	Likely Benign	BS3, BP4, PM2_Supporting	12826609, 30224644	https://erepo.genome.network/evrepo/ui/classification/CA000076/MONDO:0018875/009	0.057	0.515	0.327	-0.015305	0.158	0.0831
17	7579582	NM_000546.5(TP53):c.105G>C (p.Leu35Phe)	C	G	L	F	ENST00000269305	ENST00000269305.4	Likely Benign	BS3, BS2_Supporting, BP4	30224644, 12826609	https://erepo.genome.network/evrepo/ui/classification/CA000024/MONDO:0007903/009	0.101	0.486	0.134	-0.0784742	0.225	0.0716
17	7579343	NM_001126112.2(TP53):c.344A>G (p.His115Arg)	T	C	H	R	ENST00000269305	ENST00000269305.4	Likely Benign	BS3, BP4, PM2_Supporting		https://erepo.genome.network/evrepo/ui/classification/CA000126/MONDO:0007903/009	0.124	0.484	0.522	0.0464313	18.57	0.0837
17	7579885	NM_000546.5(TP53):c.28G>A (p.Val10Ile)	C	T	V	I	ENST00000269305	ENST00000269305.4	Likely Benign	BS3, BP4	30224644, 12826609	https://erepo.genome.network/evrepo/ui/classification/CA000093/MONDO:0018875/009	0.087	0.474	0.345	-0.0960921	0.018	0.0604
17	7579885	NM_000546.5(TP53):c.28G>C (p.Val10Leu)	C	G	V	L	ENST00000269305	ENST00000269305.4	Likely Benign	BS2_Supporting, BS3, BP4, PM2_Supporting		https://erepo.genome.network/evrepo/ui/classification/CA10580966/MONDO:0007903/009	0.087	0.474	0.345	-0.0960921	0.018	0.0711
17	7577063	NM_000546.5(TP53):c.875A>G (p.Lys292Arg)	T	C	K	R	ENST00000269305	ENST00000269305.4	Likely Benign	BS3, BP4	29979965, 12826609, 30224644	https://erepo.genome.network/evrepo/ui/classification/CA16615993/MONDO:0007903/009	0.201	0.473	0.341	0.00997743	18.29	0.0755
17	7579580	NM_000546.5(TP53):c.107C>A (p.Pro36Gln)	G	T	P	Q	ENST00000269305	ENST00000269305.4	Likely Benign	BS3, BP4, PM2_Supporting		https://erepo.genome.network/evrepo/ui/classification/CA000031/MONDO:0007903/009	0.194	0.434	0.196	-0.0700226	1.583	0.0809
17	7576903	NM_001126112.2(TP53):c.943T>A (p.Ser315Thr)	A	T	S	T	ENST00000269305	ENST00000269305.4	Likely Benign	BS3, BP4		https://erepo.genome.network/evrepo/ui/classification/CA000506/MONDO:0018875/009	0.211	0.426	0.259	-0.0544455	17.46	0.0806
17	7576911	NM_000546.5(TP53):c.935C>G (p.Thr312Ser)	G	C	T	S	ENST00000269305	ENST00000269305.4	Benign	BS3, BS1, BP4	12826609, 30224644	https://erepo.genome.network/evrepo/ui/classification/CA000505/MONDO:0018875/009	0.167	0.405	.	-0.0122706	17.01	0.0755
17	7579437	NM_001126112.2(TP53):c.250G>A (p.Ala84Thr)	C	T	A	T	ENST00000269305	ENST00000269305.4	Likely Benign	BS3, BP4		https://erepo.genome.network/evrepo/ui/classification/CA000085/MONDO:0018875/009	0.159	0.404	0.233	-0.0501613	3.641	0.0742
17	7577031	NM_001126112.2(TP53):c.907A>G (p.Ser303Gly)	T	C	S	G	ENST00000269305	ENST00000269305.4	Likely Benign	BS3, BP4, PM2_Supporting		https://erepo.genome.network/evrepo/ui/classification/CA000491/MONDO:0007903/009	0.206	0.37	0.228	-0.0725987	19.38	0.0644
17	7579470	NM_000546.5(TP53):c.217G>A (p.Val73Met)	C	T	V	M	ENST00000269305	ENST00000269305.4	Benign	BS1, BS3, BP4	30224644, 12826609	https://erepo.genome.network/evrepo/ui/classification/CA000075/MONDO:0018875/009	0.132	0.37	0.243	-0.167327	0.059	0.0809
17	7577052	NM_000546.5(TP53):c.886C>T (p.His296Tyr)	G	A	H	Y	ENST00000269305	ENST00000269305.4	Likely Benign	BS3, BP4, PM2_Supporting		https://erepo.genome.network/evrepo/ui/classification/CA000474/MONDO:0018875/009	0.332	0.368	0.223	-0.128743	8.883	0.1281
17	7572989	NM_000546.5(TP53):c.1120G>C (p.Gly374Arg)	C	G	G	R	ENST00000269305	ENST00000269305.4	Likely Benign	BS3, BP4	12826609, 30224644	https://erepo.genome.network/evrepo/ui/classification/CA000677/MONDO:0018875/009	0.228	0.368	0.258	-0.0545667	21.4	0.0711
17	7579543	NM_000546.5(TP53):c.144C>A (p.Asp48Glu)	G	T	D	E	ENST00000269305	ENST00000269305.4	Likely Benign	BS3, BP4, PM2_Supporting	30224644, 12826609, 29979965	https://erepo.genome.network/evrepo/ui/classification/CA000055/MONDO:0018875/009	0.051	0.364	0.159	-0.224044	0.001	0.0657
17	7572959	NM_001126112.2(TP53):c.1150A>G (p.Met384Val)	T	C	M	V	ENST00000269305	ENST00000269305.4	Likely Benign	BS2_Supporting, BS3_Supporting, BP4, PM2_Supporting		https://erepo.genome.network/evrepo/ui/classification/CA000046/MONDO:0007903/009	0.31	0.355	0.403	-0.0730876	13.93	0.0734
17	7579472	NM_001126112.2(TP53):c.215C>A (p.Pro72His)	G	T	P	H	ENST00000269305	ENST00000269305.4	Likely Benign	BS2_Supporting, BS3, BP4, PM2_Supporting	12826609	https://erepo.genome.network/evrepo/ui/classification/CA000071/MONDO:0007903/009	0.198	0.352	0.207	-0.101677	11.39	0.0742
17	7579538	NM_001126112.2(TP53):c.149T>C (p.Ile50Thr)	A	G	I	T	ENST00000269305	ENST00000269305.4	Likely Benign	BS3_Supporting, BP4, PM2_Supporting	30224644, 12826609	https://erepo.genome.network/evrepo/ui/classification/CA337284/MONDO:0007903/009	0.082	0.352	.	-0.0654571	7.079	0.0757
17	7572973	NM_000546.5(TP53):c.1136G>A (p.Arg379His)	C	T	R	H	ENST00000269305	ENST00000269305.4	Likely Benign	BS3, BP4		https://erepo.genome.network/evrepo/ui/classification/CA10584584/MONDO:0007903/009	0.247	0.345	0.22	-0.0781755	22.9	0.0604
17	7572973	NM_001126112.2(TP53):c.1136G>T (p.Arg379Leu)	C	A	R	L	ENST00000269305	ENST00000269305.4	Likely Benign	BS2_Supporting, BS3_Supporting, BP4, PM2_Supporting	30224644, 12826609	https://erepo.genome.network/evrepo/ui/classification/CA338506/MONDO:0007903/009	0.247	0.345	0.22	-0.0781755	22.9	0.0837
17	7572958	NM_000546.5(TP53):c.1151T>C (p.Met384Thr)	A	G	M	T	ENST00000269305	ENST00000269305.4	Likely Benign	BS2_Supporting, BS3, BP4	12826609, 30224644	https://erepo.genome.network/evrepo/ui/classification/CA16615930/MONDO:0007903/009	0.187	0.329	0.387	-0.121169	13.8	0.1132
17	7578376	NM_000546.5(TP53):c.554G>A (p.Ser185Asn)	C	T	S	N	ENST00000269305	ENST00000269305.4	Likely Benign	BS3, BP4	30224644, 12826609, 29979965, 25896519	https://erepo.genome.network/evrepo/ui/classification/CA000264/MONDO:0018875/009	0.186	0.325	.	-0.159418	5.557	0.0957
17	7576897	NM_000546.5(TP53):c.949C>A (p.Gln317Lys)	G	T	Q	K	ENST00000269305	ENST00000269305.4	Likely Benign	BS3, BS2_Supporting, BP4		https://erepo.genome.network/evrepo/ui/classification/CA001204/MONDO:0007903/009	0.138	0.321	0.277	-0.167445	11.8	0.0837
17	7579548	NM_000546.5(TP53):c.139C>T (p.Pro47Ser)	G	A	P	S	ENST00000269305	ENST00000269305.4	Benign	BS3, BS2, BA1, BP4	30224644, 27034505	https://erepo.genome.network/evrepo/ui/classification/CA000053/MONDO:0018875/009	0.156	0.32	.	-0.214593	0.003	0.0695
17	7573948	NM_000546.5(TP53):c.1079G>C (p.Gly360Ala)	C	G	G	A	ENST00000269305	ENST00000269305.4	Likely Benign	BS1, BP4, BS3_Supporting	30224644	https://erepo.genome.network/evrepo/ui/classification/CA000029/MONDO:0018875/009	0.169	0.301	.	-0.333586	0.015	0.0711
17	7577046	NM_000546.5(TP53):c.892G>A (p.Glu298Lys)	C	T	E	K	ENST00000269305	ENST00000269305.4	Likely Benign	BS3, BP4	30224644	https://erepo.genome.network/evrepo/ui/classification/CA000483/MONDO:0018875/009	0.187	0.286	.	-0.198945	6.596	0.0768
17	7579499	NM_000546.6(TP53):c.188C>G (p.Ala63Gly)	G	C	A	G	ENST00000269305	ENST00000269305.4	Likely Benign	BS2_Supporting, BS3, BP4		https://erepo.genome.network/evrepo/ui/classification/CA10580957/MONDO:0007903/009	0.153	0.282	0.225	-0.0986917	8.071	0.084
17	7579499	NM_001126112.2(TP53):c.188C>T (p.Ala63Val)	G	A	A	V	ENST00000269305	ENST00000269305.4	Likely Benign	BS2_Supporting, BS3, BP4		https://erepo.genome.network/evrepo/ui/classification/CA000063/MONDO:0007903/009	0.153	0.282	0.225	-0.0986917	8.071	0.074
17	7579542	NM_000546.5(TP53):c.145G>A (p.Asp49Asn)	C	T	D	N	ENST00000269305	ENST00000269305.4	Likely Benign	BS3, BP4	30224644, 12826609	https://erepo.genome.network/evrepo/ui/classification/CA000056/MONDO:0018875/009	0.16	0.235	.	-0.232048	8.134	0.0733
17	7579466	NM_000546.5(TP53):c.221C>T (p.Ala74Val)	G	A	A	V	ENST00000269305	ENST00000269305.4	Likely Benign	BS2_Supporting, BS3, BP4		https://erepo.genome.network/evrepo/ui/classification/CA000077/MONDO:0018875/009	0.177	0.234	0.232	-0.213549	0.245	0.0761
17	7573967	NM_000546.5(TP53):c.1060C>A (p.Gln354Lys)	G	T	Q	K	ENST00000269305	ENST00000269305.4	Likely Benign	BS2_Supporting, BS3, BP4		https://erepo.genome.network/evrepo/ui/classification/CA000816/MONDO:0007903/009	0.21	0.21	0.338	-0.28294	17.9	0.0832
17	7573961	NM_000546.5(TP53):c.1066G>C (p.Gly356Arg)	C	G	G	R	ENST00000269305	ENST00000269305.4	Likely Benign	BS2_Supporting, BS3, BP4	12826609, 30224644	https://erepo.genome.network/evrepo/ui/classification/CA000803/MONDO:0007903/009	0.32	0.138	0.312	-0.347259	16.99	0.101
17	7574002	NM_000546.5(TP53):c.1025G>A (p.Arg342Gln)	C	T	R	Q	ENST00000269305	ENST00000269305.4	Likely Benign	BS3, BP4	9766574, 20978130	https://erepo.genome.network/evrepo/ui/classification/CA000835/MONDO:0007903/009	0.164	0.104	.	-0.277905	17.93	0.104

## Sheet: S3_BRCA1
Supplemental Table S3: BRCA1 Variants extracted from the University of Utah database of curated variants, annotated with VEST4,REVEL, MutPred2, BayesDel(no AF) and CADD (phred_Hg19) scores (dbNSEP version 4.2)
pos	Nucleotide Change	Protein Change	Classification	Posterior Probability	VEST4_score	REVEL_score	MutPred_score	BayesDel_noAF_score	CADD_phred_hg19	AlphaMissense
41276095	NM_007300.4(BRCA1):c.19C>G	p.R7G	2 - Likely not pathogenic or of little clinical significance	0.0029984	0.436	0.533	0.447	-0.0149165	19.14	0.1753
41276071	NM_007300.4(BRCA1):c.43A>C	p.I15L	2 - Likely not pathogenic or of little clinical significance	0.0020263	0.32	0.446	.	-0.175375	12.41	0.0617
41276061	NM_007300.4(BRCA1):c.53T>C	p.M18T	5 - Definitely pathogenic	0.99829	0.926	0.77	0.858	0.30864	24.1	0.9257
41276049	NM_007300.4(BRCA1):c.65T>C	p.L22S	5 - Definitely pathogenic	0.994	0.93	0.793	0.918	0.358136	25.2	0.9757
41267767	NM_007300.4(BRCA1):c.110C>A	p.T37K	5 - Definitely pathogenic	0.9996	0.909	0.823	0.94	0.449241	26.6	0.9729
41267762	NM_007300.4(BRCA1):c.115T>C	p.C39R	5 - Definitely pathogenic	0.9933	0.957	0.934	0.996	0.573645	27.1	0.9978
41267755	NM_007300.4(BRCA1):c.122A>G	p.H41R	5 - Definitely pathogenic	0.995	0.882	0.964	0.966	0.570687	25.1	0.9824
41267747	NM_007300.4(BRCA1):c.130T>A	p.C44S	5 - Definitely pathogenic	0.9984	0.935	0.952	0.981	0.573114	27.9	0.9964
41267746	NM_007300.4(BRCA1):c.131G>A	p.C44Y	5 - Definitely pathogenic	0.9972	0.871	0.933	0.981	0.570783	27	0.9965
41267746	NM_007300.4(BRCA1):c.131G>T	p.C44F	5 - Definitely pathogenic	0.999964	0.871	0.933	0.981	0.570783	27	0.9946
41267744	NM_007300.4(BRCA1):c.133A>C	p.K45Q	1 - Not pathogenic or of no clinical significance	0.0008	0.54	0.573	0.618	0.0943477	30	0.5107
41267743	NM_007300.4(BRCA1):c.134A>C	p.K45T	2 - Likely not pathogenic or of little clinical significance	0.0017729	0.561	0.631	0.597	0.101091	22.5	0.805
41258545	NM_007300.4(BRCA1):c.140G>A	p.C47Y	5 - Definitely pathogenic	1	0.973	0.919	0.988	0.570323	26.6	0.9974
41258531	NM_007300.4(BRCA1):c.154C>A	p.L52I	2 - Likely not pathogenic or of little clinical significance	0.004114	0.551	0.683	0.773	0.137696	29.5	0.2195
41258513	NM_007300.4(BRCA1):c.172C>G	p.P58A	2 - Likely not pathogenic or of little clinical significance	0.0149284	0.512	0.696	.	0.195515	23.6	0.1613
41258504	NM_007300.4(BRCA1):c.181T>A	p.C61G	4 - Likely Pathogenic	0.956784	0.973	0.948	0.995	0.565018	26	0.9904
41258504	NM_007300.4(BRCA1):c.181T>G	p.C61G	5 - Definitely pathogenic	0.9998	0.973	0.948	0.995	0.565018	26	0.9904
41258494	NM_007300.4(BRCA1):c.191G>A	p.C64Y	5 - Definitely pathogenic	1	0.95	0.954	0.991	0.557106	28.7	0.9929
41258486	NM_007300.4(BRCA1):c.199G>T	p.D67Y	1 - Not pathogenic or of no clinical significance	0	0.672	0.658	.	0.173063	17.23	0.2168
41258474	NM_007300.4(BRCA1):c.211A>G	p.R71G	5 - Definitely pathogenic	0.999388	0.827	0.866	0.809	0.430062	33	0.9012
41256275	NM_007300.4(BRCA1):c.305C>G	p.A102G	1 - Not pathogenic or of no clinical significance	0.0007238	0.475	0.606	0.48	0.139666	23.5	0.1382
41256266	NM_007300.4(BRCA1):c.314A>G	p.Y105C	1 - Not pathogenic or of no clinical significance	0	0.645	0.632	.	0.326376	23.6	0.0908
41256210	NM_007300.4(BRCA1):c.370A>G	p.I124V	1 - Not pathogenic or of no clinical significance	0.00014	0.461	0.552	0.328	0.114484	14.78	0.0704
41256184	NM_007300.4(BRCA1):c.396C>A	p.N132K	1 - Not pathogenic or of no clinical significance	0.00017	0.728	0.661	.	0.0998727	20.1	0.5123
41256183	NM_007300.4(BRCA1):c.397C>T	p.R133G	1 - Not pathogenic or of no clinical significance	3.12e-07	0.815	0.735	0.589	0.422978	28.6	0.6596
41256182	NM_007300.4(BRCA1):c.398G>A	p.R133H	2 - Likely not pathogenic or of little clinical significance	0.0027245	0.711	0.699	0.531	0.339098	28	0.3846
41256155	NM_007300.4(BRCA1):c.425C>A	p.P142H	1 - Not pathogenic or of no clinical significance	0	0.304	0.564	0.159	0.129791	21.2	0.1177
41256153	NM_007300.4(BRCA1):c.427G>A	p.E143K	1 - Not pathogenic or of no clinical significance	1e-05	0.34	0.519	0.303	0.120218	16.65	0.0801
41251884	NM_007300.4(BRCA1):c.455T>C	p.L152P	2 - Likely not pathogenic or of little clinical significance	0.0051048	0.408	0.568	0.259	0.162068	20.5	0.1148
41251876	NM_007300.4(BRCA1):c.463C>G	p.Q155E	1 - Not pathogenic or of no clinical significance	4e-05	0.332	0.469	.	0.10548	13.42	0.0946
41251870	NM_007300.4(BRCA1):c.469T>C	p.S157P	2 - Likely not pathogenic or of little clinical significance	0.0082912	0.599	0.534	0.193	0.280276	22.6	0.1162
41251861	NM_007300.4(BRCA1):c.478G>C	p.G160R	2 - Likely not pathogenic or of little clinical significance	0.0023422	0.615	0.621	0.248	0.254652	24.6	0.2309
41251831	NM_007300.4(BRCA1):c.508C>T	p.R170G	1 - Not pathogenic or of no clinical significance	0.0007587	0.304	0.482	0.414	0.0172941	21.7	0.0993
41251804	NM_007300.4(BRCA1):c.535T>C	p.Y179H	2 - Likely not pathogenic or of little clinical significance	0.0059594	0.81	0.657	0.372	0.481479	24.9	0.3986
41251803	NM_007300.4(BRCA1):c.536A>G	p.Y179C	1 - Not pathogenic or of no clinical significance	0	0.907	0.754	.	0.516305	24.5	0.1781
41249297	NM_007300.4(BRCA1):c.557C>A	p.S186Y	1 - Not pathogenic or of no clinical significance	0	0.559	0.776	.	0.304786	29	0.3649
41249283	NM_007300.4(BRCA1):c.571G>A	p.V191I	1 - Not pathogenic or of no clinical significance	0	0.146	0.532	.	0.114315	9.372	0.075
41246832	NM_007300.4(BRCA1):c.716A>G	p.H239R	1 - Not pathogenic or of no clinical significance	0.0009253	0.401	0.6	0.1	0.12161	0.426	0.0737
41246826	NM_007300.4(BRCA1):c.722C>T	p.P241R	2 - Likely not pathogenic or of little clinical significance	0.0053058	0.187	0.54	0.175	0.0628592	9.575	0.0952
41246812	NM_007300.4(BRCA1):c.736T>G	p.L246V	1 - Not pathogenic or of no clinical significance	0	0.358	0.555	.	0.180844	13.34	0.0782
41246756	NM_007300.4(BRCA1):c.792T>A	p.S264R	2 - Likely not pathogenic or of little clinical significance	0.0077635	0.495	0.472	0.236	0.038627	23	0.3434
41246725	NM_007300.4(BRCA1):c.823G>A	p.G275S	2 - Likely not pathogenic or of little clinical significance	0.0042674	0.508	0.657	0.735	0.132503	25.6	0.1854
41246724	NM_007300.4(BRCA1):c.824G>A	p.G275D	2 - Likely not pathogenic or of little clinical significance	0.0076958	0.596	0.691	0.741	0.175722	23.1	0.328
41246721	NM_007300.4(BRCA1):c.827C>G	p.T276R	1 - Not pathogenic or of no clinical significance	4.51e-05	0.528	0.708	0.245	0.184644	18.27	0.1542
41246709	NM_007300.4(BRCA1):c.839C>G	p.A280G	1 - Not pathogenic or of no clinical significance	8e-05	0.502	0.643	0.231	0.128716	26	0.2244
41246657	NM_007300.4(BRCA1):c.891G>A	p.M297I	1 - Not pathogenic or of no clinical significance	6e-05	0.384	0.591	0.422	0.0692759	19.96	0.4204
41246657	NM_007300.4(BRCA1):c.891G>T	p.M297I	1 - Not pathogenic or of no clinical significance	0.0006321	0.384	0.591	0.422	0.0692759	19.96	0.4204
41246616	NM_007300.4(BRCA1):c.932C>T	p.P311R	2 - Likely not pathogenic or of little clinical significance	0.0031192	0.411	0.495	0.346	-0.0114971	22.6	0.1403
41246602	NM_007300.4(BRCA1):c.946A>G	p.S316G	1 - Not pathogenic or of no clinical significance	2.21e-06	0.547	0.751	.	0.268578	23.9	0.1502
41246593	NM_007300.4(BRCA1):c.955A>G	p.N319D	2 - Likely not pathogenic or of little clinical significance	0.0070393	0.363	0.503	0.342	0.0395973	23.6	0.1114
41246584	NM_007300.4(BRCA1):c.964G>A	p.A322T	2 - Likely not pathogenic or of little clinical significance	0.0059255	0.521	0.67	0.352	0.260023	18.53	0.0835
41246584	NM_007300.4(BRCA1):c.964G>C	p.A322P	2 - Likely not pathogenic or of little clinical significance	0.0049494	0.521	0.67	0.352	0.260023	18.53	0.1833
41246554	NM_007300.4(BRCA1):c.994C>T	p.R332G	2 - Likely not pathogenic or of little clinical significance	0.009608	0.421	0.52	.	-0.00723827	23.9	0.0797
41246551	NM_007300.4(BRCA1):c.997A>G	p.T333A	1 - Not pathogenic or of no clinical significance	1.31e-05	0.347	0.506	0.203	-0.0561156	9.358	0.0957
41246547	NM_007300.4(BRCA1):c.1001C>T	p.P334L	1 - Not pathogenic or of no clinical significance	0	0.368	0.452	.	-0.0197674	13.14	0.1024
41246547	NM_007300.4(BRCA1):c.1001C>A	p.P334H	2 - Likely not pathogenic or of little clinical significance	0.0042674	0.368	0.452	.	-0.0197674	13.14	0.1463
41246512	NM_007300.4(BRCA1):c.1036C>T	p.P346S	2 - Likely not pathogenic or of little clinical significance	0.0042674	0.377	0.515	0.404	-0.0353026	0.036	0.0854
41246481	NM_007300.4(BRCA1):c.1067A>G	p.Q356R	1 - Not pathogenic or of no clinical significance	0	0.356	0.417	.	0.0460098	18.14	0.1088
41246473	NM_007300.4(BRCA1):c.1075C>T	p.P359S	2 - Likely not pathogenic or of little clinical significance	0.001638	0.299	0.516	0.423	-0.0855169	3.344	0.1071
41246467	NM_007300.4(BRCA1):c.1081T>C	p.S361P	2 - Likely not pathogenic or of little clinical significance	0.0052236	0.332	0.56	0.297	-0.0544472	3.187	0.0741
41246443	NM_007300.4(BRCA1):c.1105G>A	p.D369N	1 - Not pathogenic or of no clinical significance	0	0.384	0.398	0.423	-0.0666801	17.7	0.1016
41246389	NM_007300.4(BRCA1):c.1159T>A	p.S387A	1 - Not pathogenic or of no clinical significance	6.12e-06	0.555	0.8	0.531	0.151034	24.6	0.1101
41246305	NM_007300.4(BRCA1):c.1243G>A	p.V415I	2 - Likely not pathogenic or of little clinical significance	0.0079686	0.29	0.628	0.36	-0.0724797	1.805	0.085
41246290	NM_007300.4(BRCA1):c.1258G>T	p.D420Y	2 - Likely not pathogenic or of little clinical significance	0.0048736	0.599	0.474	.	0.171414	19.89	0.1337
41246238	NM_007300.4(BRCA1):c.1310A>T	p.H437L	2 - Likely not pathogenic or of little clinical significance	0.0047399	0.395	0.521	0.539	-0.0251148	0.334	0.0847
41246206	NM_007300.4(BRCA1):c.1342C>T	p.H448Y	2 - Likely not pathogenic or of little clinical significance	0.0058662	0.341	0.561	0.762	-0.052467	0.568	0.067
41246187	NM_007300.4(BRCA1):c.1361G>A	p.S454N	2 - Likely not pathogenic or of little clinical significance	0.0100709	0.23	0.528	.	-0.170857	0.072	0.0785
41246165	NM_007300.4(BRCA1):c.1383T>A	p.F461L	1 - Not pathogenic or of no clinical significance	0.0002444	0.68	0.846	0.793	0.505239	22.7	0.9773
41246152	NM_007300.4(BRCA1):c.1396C>T	p.R466W	2 - Likely not pathogenic or of little clinical significance	0.0018443	0.461	0.474	0.56	0.0823853	16.53	0.1433
41246130	NM_007300.4(BRCA1):c.1418A>G	p.N473S	1 - Not pathogenic or of no clinical significance	0	0.653	0.426	0.517	0.0989757	12.08	0.0897
41246130	NM_007300.4(BRCA1):c.1418A>T	p.N473I	1 - Not pathogenic or of no clinical significance	0.0005252	0.653	0.426	0.517	0.0989757	12.08	0.1512
41246125	NM_007300.4(BRCA1):c.1423A>T	p.S475C	2 - Likely not pathogenic or of little clinical significance	0.0065819	0.46	0.618	0.579	0.155038	22.2	0.0937
41246092	NM_007300.4(BRCA1):c.1456T>C	p.F486L	1 - Not pathogenic or of no clinical significance	0	0.23	0.567	.	-0.126726	0.003	0.3568
41246062	NM_007300.4(BRCA1):c.1486C>T	p.R496C	1 - Not pathogenic or of no clinical significance	0.00089	0.297	0.57	.	0.0140786	12.38	0.0797
41246061	NM_007300.4(BRCA1):c.1487G>A	p.R496H	1 - Not pathogenic or of no clinical significance	0	0.198	0.55	.	-0.108718	0.004	0.0634
41246040	NM_007300.4(BRCA1):c.1508A>G	p.K503R	2 - Likely not pathogenic or of little clinical significance	0.0100828	0.362	0.757	.	0.0593032	24	0.1
41246037	NM_007300.4(BRCA1):c.1511G>A	p.R504H	1 - Not pathogenic or of no clinical significance	0	0.364	0.658	.	0.154623	19.09	0.1042
41246034	NM_007300.4(BRCA1):c.1514A>T	p.K505I	2 - Likely not pathogenic or of little clinical significance	0.0013732	0.582	0.795	0.645	0.203083	24.7	0.5609
41246014	NM_007300.4(BRCA1):c.1534C>T	p.L512F	1 - Not pathogenic or of no clinical significance	0.000143	0.647	0.716	.	0.270518	22.5	0.2701
41246014	NM_007300.4(BRCA1):c.1534C>G	p.L512V	2 - Likely not pathogenic or of little clinical significance	0.008045	0.647	0.716	.	0.270518	22.5	0.2278
41245947	NM_007300.4(BRCA1):c.1601A>G	p.Q534R	2 - Likely not pathogenic or of little clinical significance	0.0053113	0.298	0.451	0.277	-0.00804613	16.48	0.0896
41245932	NM_007300.4(BRCA1):c.1616C>T	p.T539M	1 - Not pathogenic or of no clinical significance	0.0002725	0.206	0.467	.	-0.194622	2.209	0.0553
41245900	NM_007300.4(BRCA1):c.1648A>C	p.N550H	1 - Not pathogenic or of no clinical significance	0	0.381	0.361	.	0.0353913	18.01	0.0967
41245845	NM_007300.4(BRCA1):c.1703C>T	p.P568L	1 - Not pathogenic or of no clinical significance	8.19e-06	0.278	0.407	0.244	0.0290704	16.03	0.0744
41245845	NM_007300.4(BRCA1):c.1703C>G	p.P568R	2 - Likely not pathogenic or of little clinical significance	0.0017526	0.278	0.407	0.244	0.0290704	16.03	0.0953
41245792	NM_007300.4(BRCA1):c.1756C>T	p.P586S	2 - Likely not pathogenic or of little clinical significance	0.0047399	0.375	0.422	0.37	-0.163948	14.65	0.167
41245776	NM_007300.4(BRCA1):c.1772T>C	p.I591T	2 - Likely not pathogenic or of little clinical significance	0.0028686	0.443	0.661	0.408	0.00448461	17.87	0.31
41245759	NM_007300.4(BRCA1):c.1789G>A	p.E597K	1 - Not pathogenic or of no clinical significance	0	0.677	0.636	.	0.182467	23.6	0.2525
41245714	NM_007300.4(BRCA1):c.1834A>G	p.R612G	1 - Not pathogenic or of no clinical significance	0.0004922	0.34	0.601	0.613	0.0106318	23.3	0.2943
41245683	NM_007300.4(BRCA1):c.1865C>T	p.A622V	1 - Not pathogenic or of no clinical significance	2e-05	0.438	0.563	.	0.176024	15.95	0.1351
41245669	NM_007300.4(BRCA1):c.1879G>A	p.V627I	2 - Likely not pathogenic or of little clinical significance	0.0043368	0.402	0.5	0.318	-0.0829646	19.15	0.1018
41245645	NM_007300.4(BRCA1):c.1903A>G	p.N635D	2 - Likely not pathogenic or of little clinical significance	0.0079346	0.213	0.304	0.193	-0.233604	8.623	0.0727
41245624	NM_007300.4(BRCA1):c.1924G>C	p.D642H	1 - Not pathogenic or of no clinical significance	1e-05	0.545	0.662	0.519	0.131932	23	0.318
41245621	NM_007300.4(BRCA1):c.1927A>G	p.S643G	1 - Not pathogenic or of no clinical significance	0.0005496	0.44	0.655	0.436	0.231292	23.5	0.1326
41245588	NM_007300.4(BRCA1):c.1960A>C	p.K654Q	2 - Likely not pathogenic or of little clinical significance	0.0043382	0.277	0.509	0.514	-0.202366	10.14	0.0834
41245546	NM_007300.4(BRCA1):c.2002C>T	p.L668F	1 - Not pathogenic or of no clinical significance	0.00019	0.368	0.487	.	-0.145968	9.788	0.1148
41245542	NM_007300.4(BRCA1):c.2006T>C	p.M669T	2 - Likely not pathogenic or of little clinical significance	0.0019315	0.24	0.778	.	-0.132071	0.976	0.1069
41245534	NM_007300.4(BRCA1):c.2014A>G	p.K672E	2 - Likely not pathogenic or of little clinical significance	0.0080972	0.303	0.604	0.268	-0.0993615	3.847	0.0769
41245506	NM_007300.4(BRCA1):c.2042G>T	p.S681I	2 - Likely not pathogenic or of little clinical significance	0.0080278	0.39	0.502	0.203	-0.0522665	18.09	0.114
41245498	NM_007300.4(BRCA1):c.2050C>T	p.P684S	2 - Likely not pathogenic or of little clinical significance	0.0014939	0.438	0.488	0.596	0.0615111	10.92	0.1094
41245488	NM_007300.4(BRCA1):c.2060A>C	p.Q687P	2 - Likely not pathogenic or of little clinical significance	0.0067279	0.539	0.531	0.388	-0.00498342	21.8	0.0973
41245471	NM_007300.4(BRCA1):c.2077G>A	p.D693N	1 - Not pathogenic or of no clinical significance	0	0.207	0.126	.	-0.318068	15.98	0.0749
41245465	NM_007300.4(BRCA1):c.2083G>T	p.D695N	1 - Not pathogenic or of no clinical significance	0.0002633	0.561	0.483	.	0.0011687	20.8	0.08
41245381	NM_007300.4(BRCA1):c.2167A>G	p.N723D	1 - Not pathogenic or of no clinical significance	0	0.258	0.363	.	-0.246752	8.422	0.0987
41245368	NM_007300.4(BRCA1):c.2180C>T	p.P727L	1 - Not pathogenic or of no clinical significance	0.0001666	0.295	0.364	0.228	-0.249128	6.614	0.0798
41245365	NM_007300.4(BRCA1):c.2183G>A	p.R728K	2 - Likely not pathogenic or of little clinical significance	0.0026803	0.291	0.347	0.318	-0.175297	7.714	0.0915
41245341	NM_007300.4(BRCA1):c.2207A>C	p.E736A	2 - Likely not pathogenic or of little clinical significance	0.0050153	0.233	0.45	0.286	-0.18977	12.08	0.1232
41245303	NM_007300.4(BRCA1):c.2245G>T	p.D749Y	2 - Likely not pathogenic or of little clinical significance	0.0084505	0.522	0.43	0.404	-0.0224734	17.71	0.0847
41245262	NM_007300.4(BRCA1):c.2286A>T	p.R762S	2 - Likely not pathogenic or of little clinical significance	0.009901	0.553	0.813	0.472	-0.0337057	21.3	0.2774
41245233	NM_007300.4(BRCA1):c.2315T>C	p.V772A	1 - Not pathogenic or of no clinical significance	0	0.443	0.639	.	0.264772	22.1	0.3186
41245210	NM_007300.4(BRCA1):c.2338C>A	p.Q780K	2 - Likely not pathogenic or of little clinical significance	0.0086896	0.702	0.698	0.627	0.118667	24.6	0.0986
41245202	NM_007300.4(BRCA1):c.2346T>A	p.S782R	2 - Likely not pathogenic or of little clinical significance	0.0057524	0.691	0.683	0.621	0.184162	22.4	0.5951
41245197	NM_007300.4(BRCA1):c.2351C>T	p.S784L	1 - Not pathogenic or of no clinical significance	7.11e-05	0.548	0.632	.	0.156391	24.4	0.1879
41245180	NM_007300.4(BRCA1):c.2368A>G	p.T790A	2 - Likely not pathogenic or of little clinical significance	0.0085435	0.317	0.504	.	-0.0512475	10.61	0.085
41245136	NM_007300.4(BRCA1):c.2412G>C	p.Q804H	1 - Not pathogenic or of no clinical significance	0.00045	0.286	0.433	.	-0.189127	5.63	0.1291
41245120	NM_007300.4(BRCA1):c.2428A>T	p.N810Y	1 - Not pathogenic or of no clinical significance	0	0.597	0.462	.	0.0590684	22.1	0.1101
41245101	NM_007300.4(BRCA1):c.2447A>G	p.H816R	2 - Likely not pathogenic or of little clinical significance	0.0023887	0.338	0.487	.	-0.148597	1.122	0.0673
41245096	NM_007300.4(BRCA1):c.2452T>G	p.C818G	2 - Likely not pathogenic or of little clinical significance	0.0094183	0.307	0.434	0.704	-0.166338	3.371	0.0702
41245090	NM_007300.4(BRCA1):c.2458A>G	p.K820E	1 - Not pathogenic or of no clinical significance	0	0.399	0.237	.	-0.257918	0.936	0.0703
41245071	NM_007300.4(BRCA1):c.2477C>A	p.T826K	1 - Not pathogenic or of no clinical significance	0	0.412	0.548	.	0.226104	14.41	0.1181
41245066	NM_007300.4(BRCA1):c.2482G>A	p.G828S	2 - Likely not pathogenic or of little clinical significance	0.0011579	0.325	0.558	0.345	-0.0805421	8.639	0.0838
41245045	NM_007300.4(BRCA1):c.2503C>T	p.H835D	2 - Likely not pathogenic or of little clinical significance	0.0063389	0.354	0.42	0.319	-0.273318	0.003	0.093
41245027	NM_007300.4(BRCA1):c.2521C>T	p.R841W	1 - Not pathogenic or of no clinical significance	0	0.389	0.355	.	-0.172654	21.5	0.0844
41245026	NM_007300.4(BRCA1):c.2522G>A	p.R841Q	2 - Likely not pathogenic or of little clinical significance	0.0026538	0.325	0.385	0.628	-0.128019	0.32	0.056
41245023	NM_007300.4(BRCA1):c.2525A>G	p.E842G	1 - Not pathogenic or of no clinical significance	0	0.301	0.407	.	-0.0777507	16.6	0.0882
41244984	NM_007300.4(BRCA1):c.2564A>C	p.Q855P	2 - Likely not pathogenic or of little clinical significance	0.008497	0.834	0.883	0.679	0.356713	25.2	0.1801
41244982	NM_007300.4(BRCA1):c.2566T>C	p.Y856H	1 - Not pathogenic or of no clinical significance	0.00018	0.533	0.815	.	0.161879	23	0.1695
41244964	NM_007300.4(BRCA1):c.2584A>G	p.K862E	1 - Not pathogenic or of no clinical significance	0	0.483	0.808	.	0.103955	23.9	0.1104
41244952	NM_007300.4(BRCA1):c.2596C>T	p.R866C	1 - Not pathogenic or of no clinical significance	0	0.804	0.847	0.806	0.384085	28.9	0.2416
41244951	NM_007300.4(BRCA1):c.2597G>A	p.R866H	1 - Not pathogenic or of no clinical significance	0.0005736	0.825	0.735	0.709	0.145553	26.8	0.1865
41244936	NM_007300.4(BRCA1):c.2612C>T	p.P871L	1 - Not pathogenic or of no clinical significance	0	0.309	0.14	.	-0.402747	18.04	0.0424
41244898	NM_007300.4(BRCA1):c.2650A>G	p.T884A	2 - Likely not pathogenic or of little clinical significance	0.0013999	0.302	0.502	0.253	-0.194406	11.76	0.0695
41244880	NM_007300.4(BRCA1):c.2668G>C	p.G890R	2 - Likely not pathogenic or of little clinical significance	0.0055552	0.215	0.393	0.236	-0.339643	0.011	0.0703
41244879	NM_007300.4(BRCA1):c.2669G>T	p.G890V	1 - Not pathogenic or of no clinical significance	0	0.258	0.349	.	-0.335387	0.012	0.092
41244856	NM_007300.4(BRCA1):c.2692A>G	p.K898E	2 - Likely not pathogenic or of little clinical significance	0.0022674	0.34	0.448	0.286	-0.192944	9.457	0.0838
41244820	NM_007300.4(BRCA1):c.2728C>G	p.Q910E	2 - Likely not pathogenic or of little clinical significance	0.0023422	0.291	0.496	0.239	-0.22697	5.808	0.0632
41244790	NM_007300.4(BRCA1):c.2758G>A	p.V920I	1 - Not pathogenic or of no clinical significance	0.0002851	0.244	0.394	0.37	-0.304215	0.544	0.0803
41244789	NM_007300.4(BRCA1):c.2759T>C	p.V920A	1 - Not pathogenic or of no clinical significance	0	0.33	0.451	0.449	-0.160145	8.735	0.1162
41244783	NM_007300.4(BRCA1):c.2765C>G	p.T922R	2 - Likely not pathogenic or of little clinical significance	0.0056941	0.382	0.399	0.351	-0.140853	12.3	0.1145
41244778	NM_007300.4(BRCA1):c.2770A>G	p.N924D	2 - Likely not pathogenic or of little clinical significance	0.009901	0.275	0.316	0.321	-0.296327	2.38	0.097
41244775	NM_007300.4(BRCA1):c.2773A>C	p.I925L	1 - Not pathogenic or of no clinical significance	0	0.333	0.34	.	-0.268038	10.45	0.0937
41244765	NM_007300.4(BRCA1):c.2783G>A	p.G928D	2 - Likely not pathogenic or of little clinical significance	0.0024195	0.367	0.392	0.416	-0.194559	5.356	0.11
41244750	NM_007300.4(BRCA1):c.2798G>C	p.G933A	1 - Not pathogenic or of no clinical significance	0.0001505	0.327	0.316	0.656	-0.251786	10.42	0.0985
41244691	NM_007300.4(BRCA1):c.2857T>C	p.C953R	2 - Likely not pathogenic or of little clinical significance	0.0100709	0.424	0.496	0.749	-0.0289802	12.39	0.1467
41244664	NM_007300.4(BRCA1):c.2884G>A	p.E962K	1 - Not pathogenic or of no clinical significance	0.0009708	0.395	0.428	0.563	-0.172212	15.83	0.0777
41244636	NM_007300.4(BRCA1):c.2912A>G	p.H971R	1 - Not pathogenic or of no clinical significance	0.0001937	0.27	0.441	0.416	-0.132788	0.902	0.0797
41244631	NM_007300.4(BRCA1):c.2917C>G	p.L973V	2 - Likely not pathogenic or of little clinical significance	0.0047399	0.232	0.217	0.532	-0.322943	1.207	0.075
41244613	NM_007300.4(BRCA1):c.2935C>T	p.R979G	2 - Likely not pathogenic or of little clinical significance	0.0043059	0.24	0.289	0.553	-0.283534	15.09	0.0886
41244585	NM_007300.4(BRCA1):c.2963C>T	p.S988L	2 - Likely not pathogenic or of little clinical significance	0.0034485	0.374	0.449	0.707	-0.150664	12.87	0.0958
41244550	NM_007300.4(BRCA1):c.2998G>A	p.E1000K	2 - Likely not pathogenic or of little clinical significance	0.0010111	0.401	0.419	0.452	-0.0713538	11.64	0.0844
41244526	NM_007300.4(BRCA1):c.3022A>G	p.M1008V	1 - Not pathogenic or of no clinical significance	0	0.298	0.435	.	-0.196237	0.001	0.0508
41244524	NM_007300.4(BRCA1):c.3024G>A	p.M1008I	1 - Not pathogenic or of no clinical significance	0	0.233	0.452	.	-0.300264	0.038	0.1313
41244508	NM_007300.4(BRCA1):c.3040A>T	p.M1014L	2 - Likely not pathogenic or of little clinical significance	0.0013492	0.299	0.385	0.394	-0.312504	0.001	0.1344
41244466	NM_007300.4(BRCA1):c.3082C>T	p.R1028C	1 - Not pathogenic or of no clinical significance	1.86e-05	0.231	0.341	0.398	-0.194466	23.8	0.08
41244465	NM_007300.4(BRCA1):c.3083G>A	p.R1028H	1 - Not pathogenic or of no clinical significance	0	0.165	0.325	.	-0.314733	8.872	0.0636
41244435	NM_007300.4(BRCA1):c.3113A>G	p.E1038G	1 - Not pathogenic or of no clinical significance	0	0.282	0.227	.	-0.307134	15.07	0.0988
41244429	NM_007300.4(BRCA1):c.3119G>A	p.S1040N	1 - Not pathogenic or of no clinical significance	0	0.208	0.376	.	-0.239677	14.68	0.1194
41244418	NM_007300.4(BRCA1):c.3130A>G	p.I1044V	1 - Not pathogenic or of no clinical significance	0	0.205	0.42	0.153	-0.27413	0.697	0.082
41244405	NM_007300.4(BRCA1):c.3143G>T	p.G1048V	1 - Not pathogenic or of no clinical significance	0.0003136	0.338	0.369	0.235	-0.141063	15.9	0.107
41244405	NM_007300.4(BRCA1):c.3143G>A	p.G1048D	2 - Likely not pathogenic or of little clinical significance	0.0093094	0.338	0.369	0.235	-0.141063	15.9	0.1369
41244337	NM_007300.4(BRCA1):c.3211G>A	p.E1071K	2 - Likely not pathogenic or of little clinical significance	0.0044861	0.507	0.407	0.499	-0.138805	17.85	0.104
41244328	NM_007300.4(BRCA1):c.3220A>G	p.R1074G	2 - Likely not pathogenic or of little clinical significance	0.0058519	0.341	0.462	0.559	-0.0725207	18.98	0.1121
41244281	NM_007300.4(BRCA1):c.3267G>T	p.L1089F	2 - Likely not pathogenic or of little clinical significance	0.0056452	0.383	0.516	0.575	-0.135269	19.12	0.0904
41244268	NM_007300.4(BRCA1):c.3280T>G	p.Y1094D	2 - Likely not pathogenic or of little clinical significance	0.0057524	0.458	0.418	0.655	-0.0958693	14.67	0.1262
41244252	NM_007300.4(BRCA1):c.3296C>T	p.P1099L	1 - Not pathogenic or of no clinical significance	0	0.377	0.338	.	-0.116229	19.7	0.0892
41244246	NM_007300.4(BRCA1):c.3302G>A	p.S1101N	1 - Not pathogenic or of no clinical significance	0	0.297	0.412	.	-0.20773	6.8	0.0782
41244243	NM_007300.4(BRCA1):c.3305A>G	p.N1102S	2 - Likely not pathogenic or of little clinical significance	0.0041066	0.371	0.15	.	-0.260143	7.738	0.0766
41244221	NM_007300.4(BRCA1):c.3327A>C	p.K1109N	1 - Not pathogenic or of no clinical significance	3e-05	0.422	0.363	.	-0.161603	19.53	0.2915
41244201	NM_007300.4(BRCA1):c.3347T>G	p.V1116G	2 - Likely not pathogenic or of little clinical significance	0.0080972	0.273	0.532	0.545	-0.11988	3.83	0.1028
41244186	NM_007300.4(BRCA1):c.3362A>G	p.N1121S	2 - Likely not pathogenic or of little clinical significance	0.0018565	0.279	0.241	.	-0.292692	5.465	0.0818
41244132	NM_007300.4(BRCA1):c.3416G>T	p.S1139I	1 - Not pathogenic or of no clinical significance	1.24e-05	0.363	0.505	.	-0.118355	9.703	0.0956
41244130	NM_007300.4(BRCA1):c.3418A>G	p.S1140G	1 - Not pathogenic or of no clinical significance	0	0.207	0.069	.	-0.376893	8.181	0.0788
41244124	NM_007300.4(BRCA1):c.3424G>C	p.A1142P	2 - Likely not pathogenic or of little clinical significance	0.0013668	0.254	0.353	0.18	-0.232052	4.836	0.1033
41244123	NM_007300.4(BRCA1):c.3425C>T	p.A1142V	2 - Likely not pathogenic or of little clinical significance	0.0024716	0.221	0.254	0.163	-0.336601	0.927	0.0871
41244100	NM_007300.4(BRCA1):c.3448C>T	p.P1150S	2 - Likely not pathogenic or of little clinical significance	0.0080972	0.641	0.856	.	0.414423	24.4	0.5361
41244094	NM_007300.4(BRCA1):c.3454G>A	p.D1152N	2 - Likely not pathogenic or of little clinical significance	0.0013711	0.405	0.37	0.461	-0.160542	18.31	0.1063
41244085	NM_007300.4(BRCA1):c.3463G>C	p.D1155H	1 - Not pathogenic or of no clinical significance	0	0.32	0.518	0.369	-0.0388311	22.6	0.1524
41244007	NM_007300.4(BRCA1):c.3541G>A	p.V1181I	1 - Not pathogenic or of no clinical significance	6.6e-05	0.253	0.376	.	-0.240503	1.382	0.0773
41244000	NM_007300.4(BRCA1):c.3548A>G	p.K1183R	1 - Not pathogenic or of no clinical significance	0	0.127	0.067	.	-0.45404	0.109	0.0581
41243967	NM_007300.4(BRCA1):c.3581C>T	p.T1194I	2 - Likely not pathogenic or of little clinical significance	0.005817	0.278	0.585	0.216	-0.196105	1.685	0.1191
41243952	NM_007300.4(BRCA1):c.3596C>T	p.A1199V	2 - Likely not pathogenic or of little clinical significance	0.0082912	0.325	0.352	0.291	-0.165547	6.223	0.1277
41243948	NM_007300.4(BRCA1):c.3600G>T	p.Q1200Q	2 - Likely not pathogenic or of little clinical significance	0.0080972	0.49	0.457	0.302	-0.0563859	13.71	#N/A
41243948	NM_007300.4(BRCA1):c.3600G>C	p.Q1200H	2 - Likely not pathogenic or of little clinical significance	0.00709	0.49	0.457	0.302	-0.0563859	13.71	0.1609
41243947	NM_007300.4(BRCA1):c.3601G>A	p.G1201S	2 - Likely not pathogenic or of little clinical significance	0.0066797	0.232	0.395	0.678	-0.0470756	4.697	0.093
41243940	NM_007300.4(BRCA1):c.3608G>A	p.R1203Q	1 - Not pathogenic or of no clinical significance	0	0.253	0.415	0.624	-0.15144	0.001	0.0703
41243926	NM_007300.4(BRCA1):c.3622A>G	p.K1208E	2 - Likely not pathogenic or of little clinical significance	0.0057368	0.347	0.502	0.291	-0.0723496	20.4	0.1569
41243908	NM_007300.4(BRCA1):c.3640G>A	p.E1214K	1 - Not pathogenic or of no clinical significance	0	0.521	0.562	0.295	0.0250068	27.9	0.1596
41243893	NM_007300.4(BRCA1):c.3655G>A	p.E1219K	2 - Likely not pathogenic or of little clinical significance	0.0016921	0.554	0.627	0.442	0.0626355	28.4	0.1609
41243891	NM_007300.4(BRCA1):c.3657G>C	p.E1219D	1 - Not pathogenic or of no clinical significance	0.0005025	0.531	0.678	.	0.200344	23.3	0.1597
41243881	NM_007300.4(BRCA1):c.3667C>T	p.L1223V	2 - Likely not pathogenic or of little clinical significance	0.007223	0.508	0.449	0.204	-0.0217285	25.8	0.1706
41243840	NM_007300.4(BRCA1):c.3708T>G	p.N1236K	1 - Not pathogenic or of no clinical significance	6.81e-11	0.26	0.371	.	-0.249364	4.136	0.1565
41243835	NM_007300.4(BRCA1):c.3713C>T	p.P1238L	1 - Not pathogenic or of no clinical significance	0	0.267	0.361	.	-0.156033	17.28	0.1069
41243824	NM_007300.4(BRCA1):c.3724A>G	p.T1242A	1 - Not pathogenic or of no clinical significance	2.51e-05	0.375	0.394	.	-0.0711192	11.07	0.0798
41243809	NM_007300.4(BRCA1):c.3739G>A	p.V1247I	1 - Not pathogenic or of no clinical significance	0	0.274	0.423	.	-0.261291	0.538	0.0874
41243800	NM_007300.4(BRCA1):c.3748G>A	p.E1250K	1 - Not pathogenic or of no clinical significance	0	0.307	0.359	.	-0.182968	13.5	0.0886
41243751	NM_007300.4(BRCA1):c.3797G>C	p.S1266T	1 - Not pathogenic or of no clinical significance	0	0.248	0.55	0.149	-0.0730968	9.376	0.0827
41243748	NM_007300.4(BRCA1):c.3800T>C	p.L1267S	2 - Likely not pathogenic or of little clinical significance	0.0042674	0.235	0.513	0.19	-0.178917	12.09	0.1225
41243725	NM_007300.4(BRCA1):c.3823A>G	p.I1275V	1 - Not pathogenic or of no clinical significance	4.02e-06	0.274	0.382	.	-0.22741	0.071	0.0883
41243713	NM_007300.4(BRCA1):c.3835G>A	p.A1279T	2 - Likely not pathogenic or of little clinical significance	0.0077259	0.318	0.549	.	-0.0134365	14.17	0.0943
41243700	NM_007300.4(BRCA1):c.3848A>G	p.H1283R	2 - Likely not pathogenic or of little clinical significance	0.0066646	0.372	0.565	0.21	-0.0127162	13.22	0.0863
41243646	NM_007300.4(BRCA1):c.3902G>A	p.S1301N	2 - Likely not pathogenic or of little clinical significance	0.0020217	0.389	0.358	0.172	-0.109785	18.34	0.1013
41243560	NM_007300.4(BRCA1):c.3988A>T	p.S1330G	2 - Likely not pathogenic or of little clinical significance	0.0073205	0.328	0.411	0.242	-0.131977	22.6	0.0757
41243542	NM_007300.4(BRCA1):c.4006A>T	p.S1336G	2 - Likely not pathogenic or of little clinical significance	0.0066174	0.502	0.465	0.185	-0.0149375	25.2	0.0854
41243517	NM_007300.4(BRCA1):c.4031A>G	p.D1344G	2 - Likely not pathogenic or of little clinical significance	0.0048046	0.381	0.471	0.162	-0.00568159	25	0.0997
41243512	NM_007300.4(BRCA1):c.4036G>A	p.E1346K	2 - Likely not pathogenic or of little clinical significance	0.0028363	0.362	0.546	.	-0.00672013	23	0.1053
41243509	NM_007300.4(BRCA1):c.4039A>G	p.R1347G	1 - Not pathogenic or of no clinical significance	0	0.358	0.527	.	0.0176056	21.4	0.1184
41243502	NM_007300.4(BRCA1):c.4046C>T	p.T1349M	1 - Not pathogenic or of no clinical significance	4e-05	0.308	0.434	.	-0.165616	14.82	0.0882
41243502	NM_007300.4(BRCA1):c.4046C>G	p.T1349R	2 - Likely not pathogenic or of little clinical significance	0.003447	0.308	0.434	.	-0.165616	14.82	0.0989
41243467	NM_007300.4(BRCA1):c.4081A>C	p.M1361L	1 - Not pathogenic or of no clinical significance	0.00019	0.259	0.39	0.149	-0.199555	13.08	0.131
41243467	NM_007300.4(BRCA1):c.4081A>T	p.M1361V	1 - Not pathogenic or of no clinical significance	0.000195	0.259	0.39	0.149	-0.199555	13.08	0.0551
41243043	NM_007300.4(BRCA1):c.4103C>T	p.A1368G	2 - Likely not pathogenic or of little clinical significance	0.00163	0.224	0.537	0.096	-0.153478	15.73	0.1291
41243014	NM_007300.4(BRCA1):c.4132G>A	p.V1378I	1 - Not pathogenic or of no clinical significance	2.61e-05	0.195	0.497	.	-0.205768	4.919	0.0686
41242962	NM_007300.4(BRCA1):c.4184A>G	p.Q1395R	2 - Likely not pathogenic or of little clinical significance	0.0157354	0.51	0.652	0.232	0.221854	33	0.2426
41234574	NM_007300.4(BRCA1):c.4204C>T	p.H1402Y	1 - Not pathogenic or of no clinical significance	0.00012	0.337	0.389	0.173	-0.173683	23.3	0.0883
41234565	NM_007300.4(BRCA1):c.4213A>G	p.I1405V	2 - Likely not pathogenic or of little clinical significance	0.0015643	0.335	0.195	0.132	-0.282707	18.25	0.0911
41234523	NM_007300.4(BRCA1):c.4255G>C	p.E1419Q	1 - Not pathogenic or of no clinical significance	0.00073	0.47	0.234	0.088	-0.138732	24.5	0.1131
41234516	NM_007300.4(BRCA1):c.4262A>G	p.H1421R	2 - Likely not pathogenic or of little clinical significance	0.0050741	0.335	0.236	0.081	-0.19672	22	0.0974
41234490	NM_007300.4(BRCA1):c.4288C>T	p.P1430A	2 - Likely not pathogenic or of little clinical significance	0.0053297	0.236	0.223	0.129	-0.283641	8.649	0.0904
41234451	NM_007300.4(BRCA1):c.4327C>G	p.R1443G	1 - Not pathogenic or of no clinical significance	2.23e-06	0.175	0.291	0.134	-0.285466	14.58	0.0904
41228587	NM_007300.4(BRCA1):c.4402A>C	p.N1468H	1 - Not pathogenic or of no clinical significance	6e-05	0.478	0.219	.	-0.196663	22.4	0.1123
41228505	NM_007300.4(BRCA1):c.4484G>T	p.R1495M	5 - Definitely pathogenic	1	0.656	0.702	.	0.272623	34	0.1566
41228505	NM_007300.4(BRCA1):c.4484G>C	p.R1495T	5 - Pathogenic	0.993039	0.562	0.806	.	0.0988496	33	0.127
41226503	NM_007300.4(BRCA1):c.4520G>C	p.R1507T	1 - Not pathogenic or of no clinical significance	0.0004423	0.49	0.545	.	-0.0227208	12.44	0.1032
41226488	NM_007300.4(BRCA1):c.4535G>T	p.S1512I	1 - Not pathogenic or of no clinical significance	0	0.45	0.516	.	0.113053	16.48	0.1413
41226438	NM_007300.4(BRCA1):c.4585A>G	p.I1529V	2 - Likely not pathogenic or of little clinical significance	0.0076174	0.074	0.531	.	-0.194141	0.112	0.079
41226423	NM_007300.4(BRCA1):c.4600G>A	p.V1534M	1 - Not pathogenic or of no clinical significance	0.0001	0.103	0.585	.	-0.206147	10.19	0.089
41226392	NM_007300.4(BRCA1):c.4631C>T	p.P1544R	2 - Likely not pathogenic or of little clinical significance	0.0052948	0.195	0.471	.	-0.0746091	16.77	0.0868
41226387	NM_007300.4(BRCA1):c.4636G>A	p.D1546N	1 - Not pathogenic or of no clinical significance	0.00011	0.375	0.588	.	0.00850945	10.66	0.0763
41226387	NM_007300.4(BRCA1):c.4636G>T	p.D1546Y	1 - Not pathogenic or of no clinical significance	2e-05	0.375	0.588	.	0.00850945	10.66	0.0776
41226366	NM_007300.4(BRCA1):c.4657T>A	p.L1553V	2 - Likely not pathogenic or of little clinical significance	0.0098605	0.314	0.622	.	0.034072	15.91	0.0925
41226348	NM_007300.4(BRCA1):c.4675G>A	p.E1559K	5 - Pathogenic	0.99607	0.624	0.765	.	0.146727	36	0.1339
41223240	NM_007300.4(BRCA1):c.4691T>C	p.L1564P	1 - Not pathogenic or of no clinical significance	7e-05	0.501	0.554	.	0.339011	17.03	0.1809
41223205	NM_007300.4(BRCA1):c.4726G>C	p.E1576Q	2 - Likely not pathogenic or of little clinical significance	0.0094532	0.288	0.542	.	0.0490741	17.23	0.1131
41223198	NM_007300.4(BRCA1):c.4733A>G	p.D1578G	2 - Likely not pathogenic or of little clinical significance	0.0100709	0.385	0.601	.	0.0224415	16.94	0.1254
41223166	NM_007300.4(BRCA1):c.4765C>T	p.R1589G	2 - Likely not pathogenic or of little clinical significance	0.0024391	0.228	0.526	.	0.0251448	18.09	0.0931
41223165	NM_007300.4(BRCA1):c.4766G>A	p.R1589H	2 - Likely not pathogenic or of little clinical significance	0.0063734	0.127	0.539	.	-0.169487	0.888	0.0638
41223155	NM_007300.4(BRCA1):c.4776C>A	p.N1592K	2 - Likely not pathogenic or of little clinical significance	0.004059	0.23	0.382	.	-0.16701	14.12	0.1492
41223117	NM_007300.4(BRCA1):c.4814T>C	p.L1605S	2 - Likely not pathogenic or of little clinical significance	0.0053058	0.237	0.547	.	-0.143848	0.08	0.1381
41223115	NM_007300.4(BRCA1):c.4816A>G	p.K1606E	1 - Not pathogenic or of no clinical significance	0.0002657	0.239	0.464	.	0.0772584	11.06	0.0708
41223094	NM_007300.4(BRCA1):c.4837A>G	p.S1613G	1 - Not pathogenic or of no clinical significance	0	0.271	0.252	.	-0.210763	9.512	0.084
41223091	NM_007300.4(BRCA1):c.4840C>T	p.P1614S	1 - Not pathogenic or of no clinical significance	0	0.197	0.544	.	-0.197798	1.905	0.0853
41223063	NM_007300.4(BRCA1):c.4868C>G	p.A1623G	5 - Definitely pathogenic	0.9986	0.469	0.55	.	0.152656	17.94	0.1102
41223049	NM_007300.4(BRCA1):c.4882A>G	p.M1628V	2 - Likely not pathogenic or of little clinical significance	0.0063448	0.139	0.539	.	0.0201695	2.333	0.0613
41223048	NM_007300.4(BRCA1):c.4883T>C	p.M1628T	1 - Not pathogenic or of no clinical significance	0	0.27	0.489	.	0.0807983	0.294	0.0741
41223021	NM_007300.4(BRCA1):c.4910C>T	p.P1637L	1 - Not pathogenic or of no clinical significance	4e-05	0.338	0.571	.	0.189468	17.65	0.1163
41222990	NM_007300.4(BRCA1):c.4941C>A	p.N1647K	2 - Likely not pathogenic or of little clinical significance	0.0092135	0.279	0.426	.	-0.216271	10.82	0.1026
41222976	NM_007300.4(BRCA1):c.4955T>C	p.M1652T	1 - Not pathogenic or of no clinical significance	0.00011	0.746	0.705	.	0.35653	24.5	0.6823
41222975	NM_007300.4(BRCA1):c.4956G>A	p.M1652I	1 - Not pathogenic or of no clinical significance	1e-05	0.27	0.426	.	-0.0261181	22.3	0.388
41222946	NM_007300.4(BRCA1):c.4985T>C	p.F1662S	1 - Not pathogenic or of no clinical significance	0.00021	0.17	0.521	.	-0.0894503	8.655	0.1159
41219708	NM_007300.4(BRCA1):c.4991T>C	p.L1664P	1 - Not pathogenic or of no clinical significance	0	0.71	0.569	.	0.0369141	16.92	0.2781
41219675	NM_007300.4(BRCA1):c.5024C>T	p.T1675S	1 - Not pathogenic or of no clinical significance	3.09e-05	0.483	0.475	.	0.021097	16.07	0.0894
41219663	NM_007300.4(BRCA1):c.5036T>C	p.L1679P	2 - Likely not pathogenic or of little clinical significance	0.01222	0.512	0.596	.	-0.124982	14.28	0.4414
41219655	NM_007300.4(BRCA1):c.5044G>A	p.E1682K	1 - Not pathogenic or of no clinical significance	0.0001	0.548	0.619	.	0.0630275	27.7	0.0849
41219646	NM_007300.4(BRCA1):c.5053A>G	p.T1685A	5 - Definitely pathogenic	0.9952	0.875	0.882	.	0.363421	23.2	0.523
41219645	NM_007300.4(BRCA1):c.5054C>T	p.T1685I	5 - Definitely pathogenic	0.9983	0.905	0.88	.	0.391819	27.2	0.9339
41219633	NM_007300.4(BRCA1):c.5066T>G	p.M1689R	4 - Likely pathogenic	0.9889	0.911	0.746	.	0.336293	29.9	0.9347
41219631	NM_007300.4(BRCA1):c.5068A>C	p.K1690Q	2 - Likely not pathogenic or of little clinical significance	0.01222	0.756	0.72	.	0.0859889	25.5	0.436
41219625	NM_007300.4(BRCA1):c.5074G>C	p.D1692H	5 - Definitely pathogenic	0.996158	0.821	0.852	.	0.339182	36	0.8871
41215954	NM_007300.4(BRCA1):c.5089T>C	p.C1697R	5 - Definitely pathogenic	0.999867	0.875	0.914	.	0.398132	29.1	0.9586
41215948	NM_007300.4(BRCA1):c.5095C>T	p.R1699W	5 - Definitely pathogenic	1	0.845	0.817	.	0.429093	32	0.8237
41215926	NM_007300.4(BRCA1):c.5117G>C	p.G1706A	1 - Not pathogenic or of no clinical significance	5e-05	0.791	0.518	.	0.234626	26.8	0.4904
41215926	NM_007300.4(BRCA1):c.5117G>A	p.G1706E	5 - Definitely pathogenic	0.9996	0.791	0.518	.	0.234626	26.8	0.9845
41215920	NM_007300.4(BRCA1):c.5123C>A	p.A1708E	5 - Definitely pathogenic	1	0.822	0.789	.	0.427522	30	0.9712
41215900	NM_007300.4(BRCA1):c.5143A>C	p.S1715R	5 - Definitely pathogenic	0.9948	0.81	0.773	.	0.347004	28.2	0.9947
41215899	NM_007300.4(BRCA1):c.5144G>A	p.S1715N	5 - Definitely pathogenic	0.999494	0.805	0.299	.	-0.0458948	27.4	0.8066
41215385	NM_007300.4(BRCA1):c.5158A>G	p.T1720A	1 - Not pathogenic or of no clinical significance	0	0.567	0.445	.	-0.000295152	24.1	0.1171
41215354	NM_007300.4(BRCA1):c.5189A>G	p.N1730S	2 - Likely not pathogenic or of little clinical significance	0.0056564	0.577	0.535	.	0.0715656	25.6	0.0699
41215354	NM_007300.4(BRCA1):c.5189A>T	p.N1730S	2 - Likely not pathogenic or of little clinical significance	0.0040562	0.577	0.535	.	0.0715656	25.6	0.0699
41209148	NM_007300.4(BRCA1):c.5198A>G	p.D1733G	1 - Not pathogenic or of no clinical significance	0.0005765	0.658	0.759	.	0.109605	23.6	0.1426
41209139	NM_007300.4(BRCA1):c.5207T>G	p.V1736G	4 - Likely Pathogenic	0.96845	0.755	0.858	.	0.421506	27.5	0.8835
41209139	NM_007300.4(BRCA1):c.5207T>C	p.V1736A	5 - Definitely pathogenic	0.999	0.755	0.858	.	0.421506	27.5	0.8955
41209134	NM_007300.4(BRCA1):c.5212G>A	p.G1738R	5 - Definitely pathogenic	0.998	0.858	0.762	.	0.365406	29.9	0.9885
41209133	NM_007300.4(BRCA1):c.5213G>A	p.G1738E	4 - Likely Pathogenic	0.981288	0.849	0.747	.	0.364464	28.6	0.9804
41209130	NM_007300.4(BRCA1):c.5216A>T	p.D1739G	4 - Likely Pathogenic	0.966267	0.92	0.846	.	0.370714	28	0.9767
41209103	NM_007300.4(BRCA1):c.5243G>A	p.G1748D	4 - Likely Pathogenic	0.979967	0.87	0.732	.	0.364365	26.6	0.9733
41209094	NM_007300.4(BRCA1):c.5252G>A	p.R1751Q	1 - Not pathogenic or of no clinical significance	0.00021	0.867	0.719	.	0.365615	28.5	0.1842
41203121	NM_007300.4(BRCA1):c.5291T>C	p.L1764P	5 - Definitely pathogenic	0.993	0.914	0.676	.	0.389575	28.8	0.9211
41203115	NM_007300.4(BRCA1):c.5297T>G	p.I1766S	5 - Definitely pathogenic	0.9963	0.928	0.771	.	0.319665	29.1	0.9315
41203100	NM_007300.4(BRCA1):c.5312C>G	p.P1771R	2 - Likely not pathogenic or of little clinical significance	0.0472458	0.819	0.758	.	0.373101	26.5	0.4239
41203088	NM_007300.4(BRCA1):c.5324T>A	p.M1775K	5 - Definitely pathogenic	0.9978	0.889	0.728	.	0.38884	27.3	0.8787
41203088	NM_007300.4(BRCA1):c.5324T>G	p.M1775R	5 - Definitely pathogenic	0.9978	0.889	0.728	.	0.38884	27.3	0.893
41201211	NM_007300.4(BRCA1):c.5333A>G	p.D1778G	2 - Likely not pathogenic or of little clinical significance	0.0028797	0.535	0.56	.	0.0460521	20.6	0.1287
41201185	NM_007300.4(BRCA1):c.5359T>A	p.C1787S	5 - Definitely pathogenic	0.9999	0.912	0.812	.	0.396759	24.8	0.6238
41201181	NM_007300.4(BRCA1):c.5363G>T	p.G1788V	5 - Definitely pathogenic	1	0.91	0.856	.	0.52932	25.9	0.9249
41199716	NM_007300.4(BRCA1):c.5411T>A	p.V1804D	1 - Not pathogenic or of no clinical significance	4e-05	0.386	0.445	.	-0.555191	15.74	0.1058
41199674	NM_007300.4(BRCA1):c.5453A>G	p.D1818G	2 - Likely not pathogenic or of little clinical significance	0.0105307	0.47	0.623	.	0.0921517	25.9	0.084
41199671	NM_007300.4(BRCA1):c.5456A>G	p.N1819S	2 - Likely not pathogenic or of little clinical significance	0.0028675	0.185	0.421	.	-0.216971	10.47	0.0566
41197810	NM_007300.4(BRCA1):c.5477A>T	p.Q1826R	2 - Likely not pathogenic or of little clinical significance	0.0121934	0.344	0.493	.	0.0319898	23.8	0.0826
41197783	NM_007300.4(BRCA1):c.5504G>A	p.R1835Q	2 - Likely not pathogenic or of little clinical significance	0.0091239	0.353	0.503	.	0.146114	29.5	0.4786
41197778	NM_007300.4(BRCA1):c.5509T>C	p.W1837R	5 - Definitely pathogenic	0.991787	0.904	0.9	.	0.533019	28.5	0.9976
41197774	NM_007300.4(BRCA1):c.5513T>A	p.V1838E	5 - Definitely pathogenic	0.9999	0.912	0.784	.	0.423137	27.9	0.9708
41197771	NM_007300.4(BRCA1):c.5516T>C	p.L1839S	5 - Definitely pathogenic	0.999548	0.862	0.732	.	0.405121	27.6	0.9413
41197756	NM_007300.4(BRCA1):c.5531T>G	p.L1844R	1 - Not pathogenic or of no clinical significance	0.0003214	0.642	0.692	.	0.278615	25.7	0.2129
41197751	NM_007300.4(BRCA1):c.5536C>A	p.Q1846K	2 - Likely not pathogenic or of little clinical significance	0.0123756	0.353	0.578	.	0.0936636	22.8	0.1187
41197734	NM_007300.4(BRCA1):c.5553C>G	p.D1851E	2 - Likely not pathogenic or of little clinical significance	0.0070322	0.091	0.542	.	0.0179088	22.4	0.1403
41197729	NM_007300.4(BRCA1):c.5558A>G	p.Y1853C	4 - Likely Pathogenic	0.981426	0.818	0.836	.	0.465654	27.9	0.704
41197715	NM_007300.4(BRCA1):c.5572A>C	p.I1858L	1 - Not pathogenic or of no clinical significance	7e-05	0.086	0.548	.	-0.00549416	11.47	0.0858
41197711	NM_007300.4(BRCA1):c.5576C>G	p.P1859R	1 - Not pathogenic or of no clinical significance	0	0.092	0.509	.	0.174563	22.6	0.0905
41197702	NM_007300.4(BRCA1):c.5585A>T	p.H1862R	2 - Likely not pathogenic or of little clinical significance	0.0054161	0.124	0.553	.	0.0794636	12.57	0.0682

## Sheet: S4_BRCA2
Supplemental Table S4: BRCA2 Variants extracted from the University of Utah database of curated variants, annotated with VEST4,REVEL, MutPred2, BayesDel(no AF) and CADD (phred_Hg19) scores (dbNSEP version 4.2)
pos	Nucleotide Change	Protein Change	Classification	Posterior Probability	VEST4_score	REVEL_score	MutPred_score	BayesDel_noAF_score	CADD_phred_hg19	AlphaMissense
32890649	NM_000059.3(BRCA2):c.52C>T	p.R18C	2 - Likely not pathogenic or of little clinical significance	0.0129846	0.476	0.11	0.322	-0.169814	22.7	0.12
32890650	NM_000059.3(BRCA2):c.53G>A	p.R18H	1 - Not pathogenic or of no clinical significance	0.00035	0.459	0.075	.	-0.414368	24	0.0994
32893262	NM_000059.3(BRCA2):c.116C>T	p.A39V	2 - Likely not pathogenic or of little clinical significance	0.0022093	0.353	0.242	.	-0.323256	25.4	0.2986
32893271	NM_000059.3(BRCA2):c.125A>G	p.Y42C	1 - Not pathogenic or of no clinical significance	0	0.285	0.089	.	-0.525878	8.839	0.0624
32893313	NM_000059.3(BRCA2):c.167A>C	p.N56T	1 - Not pathogenic or of no clinical significance	0	0.25	0.043	.	-0.66185	0.121	0.071
32893369	NM_000059.3(BRCA2):c.223G>C	p.A75P	1 - Not pathogenic or of no clinical significance	0	0.604	0.324	.	0.01377	26	0.3172
32893387	NM_000059.3(BRCA2):c.241T>G	p.F81V	2 - Likely not pathogenic or of little clinical significance	0.0066326	0.567	0.329	.	0.0230509	26.3	0.6546
32899218	NM_000059.3(BRCA2):c.322A>C	p.N108H	2 - Likely not pathogenic or of little clinical significance	0.0012148	0.297	0.259	.	-0.503805	20.4	0.0799
32899239	NM_000059.3(BRCA2):c.343A>G	p.K115E	2 - Likely not pathogenic or of little clinical significance	0.0059595	0.401	0.121	.	-0.248788	17.2	0.1485
32900249	NM_000059.3(BRCA2):c.437T>C	p.L146P	2 - Likely not pathogenic or of little clinical significance	0.0090101	0.487	0.181	0.344	-0.172182	22.7	0.1976
32900252	NM_000059.3(BRCA2):c.440A>G	p.Q147R	1 - Not pathogenic or of no clinical significance	0.0006026	0.292	0.338	.	-0.199337	0.228	0.0714
32900252	NM_000059.3(BRCA2):c.440A>T	p.Q147L	2 - Likely not pathogenic or of little clinical significance	0.0094942	0.292	0.338	.	-0.199337	0.228	0.2026
32900405	NM_000059.3(BRCA2):c.502C>A	p.P168T	1 - Not pathogenic or of no clinical significance	3e-05	0.594	0.226	0.472	-0.144434	24.3	0.6613
32900409	NM_000059.3(BRCA2):c.506A>G	p.K169R	2 - Likely not pathogenic or of little clinical significance	0.0388186	0.359	0.145	0.257	-0.269549	15.85	0.0765
32903627	NM_000059.3(BRCA2):c.679G>A	p.A227T	2 - Likely not pathogenic or of little clinical significance	0.0014423	0.366	0.212	0.178	-0.301353	16.48	0.0801
32906446	NM_000059.3(BRCA2):c.831T>G	p.N277K	2 - Likely not pathogenic or of little clinical significance	0.0013036	0.39	0.089	.	-0.444696	20.2	0.233
32906456	NM_000059.3(BRCA2):c.841G>A	p.D281N	2 - Likely not pathogenic or of little clinical significance	0.0096853	0.401	0.113	0.311	-0.415811	19.68	0.1151
32906571	NM_000059.3(BRCA2):c.956A>C	p.N319T	1 - Not pathogenic or of no clinical significance	0.0004	0.357	0.194	0.084	-0.421661	15.08	0.108
32906571	NM_000059.3(BRCA2):c.956A>G	p.N319S	2 - Likely not pathogenic or of little clinical significance	0.0034191	0.357	0.194	0.084	-0.421661	15.08	0.1013
32906579	NM_000059.3(BRCA2):c.964A>C	p.K322Q	2 - Likely not pathogenic or of little clinical significance	0.0329973	0.585	0.208	.	-0.0801611	16.97	0.1429
32906593	NM_000059.3(BRCA2):c.978C>A	p.S326R	1 - Not pathogenic or of no clinical significance	0.00058	0.245	0.254	.	-0.382625	0.406	0.2272
32906655	NM_000059.3(BRCA2):c.1040A>G	p.Q347R	2 - Likely not pathogenic or of little clinical significance	0.0024029	0.236	0.217	.	-0.370975	11.01	0.0794
32906729	NM_000059.3(BRCA2):c.1114A>C	p.N372H	1 - Not pathogenic or of no clinical significance	0	0.261	0.041	.	-0.645937	12.8	0.0699
32906738	NM_000059.3(BRCA2):c.1123C>T	p.P375S	1 - Not pathogenic or of no clinical significance	6e-05	0.313	0.211	.	-0.12621	17.24	0.105
32906739	NM_000059.3(BRCA2):c.1124C>T	p.P375L	2 - Likely not pathogenic or of little clinical significance	0.0082624	0.182	0.174	0.288	-0.384844	14.42	0.0787
32906742	NM_000059.3(BRCA2):c.1127T>G	p.F376C	2 - Likely not pathogenic or of little clinical significance	0.0093696	0.373	0.205	0.054	-0.29009	19.7	0.093
32906759	NM_000059.3(BRCA2):c.1144A>C	p.K382Q	2 - Likely not pathogenic or of little clinical significance	0.0050822	0.237	0.237	.	-0.385399	12.03	0.0939
32906766	NM_000059.3(BRCA2):c.1151C>T	p.S384F	1 - Not pathogenic or of no clinical significance	0.00042	0.427	0.228	.	-0.0619905	22.9	0.2004
32906781	NM_000059.3(BRCA2):c.1166C>A	p.P389Q	1 - Not pathogenic or of no clinical significance	0.0002872	0.293	0.226	0.191	-0.420372	0.746	0.123
32906796	NM_000059.3(BRCA2):c.1181A>C	p.E394A	1 - Not pathogenic or of no clinical significance	0.0009154	0.36	0.197	.	-0.3415	14.62	0.1698
32906840	NM_000059.3(BRCA2):c.1225G>A	p.E409K	2 - Likely not pathogenic or of little clinical significance	0.0012291	0.303	0.186	0.233	-0.313395	10.93	0.1135
32906862	NM_000059.3(BRCA2):c.1247T>G	p.I416S	2 - Likely not pathogenic or of little clinical significance	0.0074932	0.511	0.143	0.409	-0.379469	7.455	0.1148
32906969	NM_000059.3(BRCA2):c.1354C>A	p.L452I	1 - Not pathogenic or of no clinical significance	0.001	0.149	0.225	0.101	-0.528498	0.124	0.0691
32907000	NM_000059.3(BRCA2):c.1385A>G	p.E462G	1 - Not pathogenic or of no clinical significance	0	0.216	0.129	.	-0.350758	19.02	0.092
32907062	NM_000059.3(BRCA2):c.1447G>A	p.A483T	2 - Likely not pathogenic or of little clinical significance	0.0035492	0.18	0.263	0.177	-0.344673	11.98	0.1092
32907075	NM_000059.3(BRCA2):c.1460C>A	p.A487E	2 - Likely not pathogenic or of little clinical significance	0.0022173	0.426	0.193	.	-0.350333	16.15	0.1614
32907081	NM_000059.3(BRCA2):c.1466C>G	p.S489C	2 - Likely not pathogenic or of little clinical significance	0.0010829	0.373	0.136	0.258	-0.349194	14.02	0.0915
32907129	NM_000059.3(BRCA2):c.1514T>C	p.I505T	1 - Not pathogenic or of no clinical significance	2.83e-31	0.501	0.216	.	-0.047022	18.42	0.3027
32907153	NM_000059.3(BRCA2):c.1538A>G	p.K513R	1 - Not pathogenic or of no clinical significance	0.00019	0.278	0.191	0.158	-0.302793	15.67	0.0828
32907165	NM_000059.3(BRCA2):c.1550A>G	p.N517S	2 - Likely not pathogenic or of little clinical significance	0.0056447	0.085	0.158	0.161	-0.610333	0.003	0.0541
32907277	NM_000059.3(BRCA2):c.1662T>G	p.C554W	1 - Not pathogenic or of no clinical significance	0	0.527	0.212	.	-0.0382605	22.2	0.2162
32907359	NM_000059.3(BRCA2):c.1744A>C	p.T582P	1 - Not pathogenic or of no clinical significance	2e-05	0.393	0.252	.	-0.0400113	22.7	0.2942
32907377	NM_000059.3(BRCA2):c.1762A>G	p.N588D	2 - Likely not pathogenic or of little clinical significance	0.0061632	0.187	0.136	0.314	-0.378288	23.1	0.1321
32907401	NM_000059.3(BRCA2):c.1786G>C	p.D596H	1 - Not pathogenic or of no clinical significance	6.58e-05	0.505	0.217	.	-0.0461544	23.3	0.2728
32907407	NM_000059.3(BRCA2):c.1792A>G	p.T598A	1 - Not pathogenic or of no clinical significance	4.51e-05	0.117	0.236	.	-0.301686	2.139	0.0797
32907411	NM_000059.3(BRCA2):c.1796C>T	p.S599F	1 - Not pathogenic or of no clinical significance	0.0003153	0.484	0.147	0.264	-0.236823	18.5	0.116
32907413	NM_000059.3(BRCA2):c.1798T>C	p.Y600H	2 - Likely not pathogenic or of little clinical significance	0.006436	0.287	0.11	.	-0.461563	12.85	0.1218
32907419	NM_000059.3(BRCA2):c.1804G>A	p.G602R	1 - Not pathogenic or of no clinical significance	0	0.329	0.165	0.16	-0.276007	17.95	0.1939
32907425	NM_000059.3(BRCA2):c.1810A>G	p.K604E	1 - Not pathogenic or of no clinical significance	0.0004154	0.324	0.166	0.189	-0.270498	15.02	0.0811
32907429	NM_000059.3(BRCA2):c.1814T>C	p.I605T	2 - Likely not pathogenic or of little clinical significance	0.0022735	0.166	0.256	0.231	-0.417234	12.36	0.1949
32907435	NM_000059.3(BRCA2):c.1820A>C	p.K607T	2 - Likely not pathogenic or of little clinical significance	0.0074786	0.218	0.12	0.217	-0.470336	17.38	0.1038
32907480	NM_000059.3(BRCA2):c.1865C>T	p.A622V	1 - Not pathogenic or of no clinical significance	0.0004327	0.377	0.159	0.238	-0.30967	18.01	0.1693
32907490	NM_000059.3(BRCA2):c.1875T>A	p.F625L	2 - Likely not pathogenic or of little clinical significance	0.0057531	0.21	0.125	0.372	-0.473988	12.32	0.5501
32907500	NM_000059.3(BRCA2):c.1885C>T	p.L629F	2 - Likely not pathogenic or of little clinical significance	0.0066326	0.19	0.219	0.157	-0.490774	10.53	0.0899
32907504	NM_000059.3(BRCA2):c.1889C>T	p.T630I	1 - Not pathogenic or of no clinical significance	0	0.327	0.163	0.272	-0.473234	6.807	0.1348
32907512	NM_000059.3(BRCA2):c.1897A>G	p.N633D	2 - Likely not pathogenic or of little clinical significance	0.0043634	0.309	0.117	0.292	-0.436313	9.144	0.0916
32910430	NM_000059.3(BRCA2):c.1938C>A	p.S646R	2 - Likely not pathogenic or of little clinical significance	0.0081032	0.252	0.331	0.118	-0.548431	7.867	0.2107
32910456	NM_000059.3(BRCA2):c.1964C>G	p.P655R	1 - Not pathogenic or of no clinical significance	7e-05	0.256	0.15	.	-0.418571	17.18	0.1374
32910617	NM_000059.3(BRCA2):c.2125C>G	p.L709V	2 - Likely not pathogenic or of little clinical significance	0.006289	0.209	0.122	0.117	-0.430427	8.029	0.0755
32910627	NM_000059.3(BRCA2):c.2135T>C	p.L712P	2 - Likely not pathogenic or of little clinical significance	0.0098991	0.571	0.258	0.378	-0.307151	3.095	0.1363
32910705	NM_000059.3(BRCA2):c.2213G>T	p.C738F	2 - Likely not pathogenic or of little clinical significance	0.0049633	0.201	0.16	0.445	-0.383168	0.044	0.0864
32910795	NM_000059.3(BRCA2):c.2303C>T	p.T768I	2 - Likely not pathogenic or of little clinical significance	0.0072024	0.19	0.213	0.298	-0.327508	8.616	0.1032
32910812	NM_000059.3(BRCA2):c.2320A>G	p.T774A	2 - Likely not pathogenic or of little clinical significance	0.0016563	0.11	0.159	.	-0.437962	0.01	0.0616
32910822	NM_000059.3(BRCA2):c.2330A>G	p.D777G	2 - Likely not pathogenic or of little clinical significance	0.0067	0.448	0.27	.	-0.2979	8.764	0.1178
32910840	NM_000059.3(BRCA2):c.2348T>G	p.V783G	2 - Likely not pathogenic or of little clinical significance	0.0084916	0.419	0.266	0.477	-0.294476	0.58	0.165
32910908	NM_000059.3(BRCA2):c.2416G>C	p.D806H	1 - Not pathogenic or of no clinical significance	8e-05	0.345	0.289	.	-0.294593	14.57	0.1356
32910921	NM_000059.3(BRCA2):c.2429C>T	p.T810I	2 - Likely not pathogenic or of little clinical significance	0.0092157	0.211	0.206	0.198	-0.322925	11	0.1647
32911007	NM_000059.3(BRCA2):c.2515T>C	p.Y839H	2 - Likely not pathogenic or of little clinical significance	0.0036158	0.313	0.059	0.278	-0.493567	0.849	0.1838
32911020	NM_000059.3(BRCA2):c.2528C>T	p.A843V	2 - Likely not pathogenic or of little clinical significance	0.0057151	0.269	0.1	0.129	-0.496002	8.962	0.125
32911081	NM_000059.3(BRCA2):c.2589T>A	p.N863K	2 - Likely not pathogenic or of little clinical significance	0.0099437	0.239	0.05	.	-0.558523	0.579	0.1433
32911124	NM_000059.3(BRCA2):c.2632G>C	p.D878H	2 - Likely not pathogenic or of little clinical significance	0.0097444	0.371	0.221	0.138	-0.437052	9.764	0.1387
32911172	NM_000059.3(BRCA2):c.2680G>A	p.V894I	1 - Not pathogenic or of no clinical significance	0	0.153	0.06	.	-0.511132	2.007	0.095
32911190	NM_000059.3(BRCA2):c.2698A>G	p.N900D	1 - Not pathogenic or of no clinical significance	0.0002932	0.169	0.059	.	-0.499773	9.431	0.099
32911247	NM_000059.3(BRCA2):c.2755G>A	p.E919K	1 - Not pathogenic or of no clinical significance	9.62e-06	0.401	0.206	0.401	-0.353129	11.83	0.0661
32911271	NM_000059.3(BRCA2):c.2779A>G	p.M927V	2 - Likely not pathogenic or of little clinical significance	0.0092994	0.29	0.152	0.285	-0.3791	1.222	0.0593
32911278	NM_000059.3(BRCA2):c.2786T>C	p.L929S	1 - Not pathogenic or of no clinical significance	7e-05	0.297	0.108	.	-0.396793	10.39	0.0899
32911295	NM_000059.3(BRCA2):c.2803G>A	p.D935N	1 - Not pathogenic or of no clinical significance	5e-05	0.429	0.092	.	-0.329362	14.14	0.0829
32911295	NM_000059.3(BRCA2):c.2803G>C	p.D935H	1 - Not pathogenic or of no clinical significance	0.0008161	0.429	0.092	.	-0.329362	14.14	0.149
32911364	NM_000059.3(BRCA2):c.2872A>G	p.S958G	2 - Likely not pathogenic or of little clinical significance	0.0084916	0.197	0.117	0.139	-0.420554	12.04	0.0741
32911412	NM_000059.3(BRCA2):c.2920G>A	p.D974N	2 - Likely not pathogenic or of little clinical significance	0.0077771	0.319	0.038	0.255	-0.498271	4.031	0.0866
32911436	NM_000059.3(BRCA2):c.2944A>C	p.I982L	2 - Likely not pathogenic or of little clinical significance	0.0014552	0.268	0.108	.	-0.420054	11.74	0.0977
32911452	NM_000059.3(BRCA2):c.2960A>T	p.N987I	1 - Not pathogenic or of no clinical significance	7e-05	0.599	0.147	.	-0.322358	16.72	0.1228
32911455	NM_000059.3(BRCA2):c.2963A>C	p.D988A	2 - Likely not pathogenic or of little clinical significance	0.008001	0.498	0.162	0.317	-0.185004	16.69	0.133
32911479	NM_000059.3(BRCA2):c.2987T>G	p.L996R	1 - Not pathogenic or of no clinical significance	0.0006608	0.428	0.175	.	-0.458445	0.963	0.1206
32911547	NM_000059.3(BRCA2):c.3055C>G	p.L1019V	1 - Not pathogenic or of no clinical significance	0	0.146	0.231	.	-0.243108	12.72	0.096
32911580	NM_000059.3(BRCA2):c.3088T>G	p.F1030V	2 - Likely not pathogenic or of little clinical significance	0.0084762	0.176	0.3	0.518	-0.237365	17.06	0.1847
32911644	NM_000059.3(BRCA2):c.3152T>C	p.L1051S	2 - Likely not pathogenic or of little clinical significance	0.0079405	0.208	0.24	0.452	-0.406683	7.406	0.0967
32911648	NM_000059.3(BRCA2):c.3156A>C	p.A1052A	1 - Not pathogenic or of no clinical significance	0.001	#N/A	#N/A	#N/A	#N/A	#N/A	#N/A
32911664	NM_000059.3(BRCA2):c.3172A>C	p.K1058Q	2 - Likely not pathogenic or of little clinical significance	0.006245	0.416	0.126	0.272	-0.280876	21.4	0.1188
32911689	NM_000059.3(BRCA2):c.3197A>G	p.N1066S	2 - Likely not pathogenic or of little clinical significance	0.0097444	0.165	0.131	0.17	-0.528429	7.74	0.0793
32911752	NM_000059.3(BRCA2):c.3260C>T	p.T1087I	2 - Likely not pathogenic or of little clinical significance	0.0066326	0.257	0.184	0.205	-0.447584	8.584	0.0896
32911796	NM_000059.3(BRCA2):c.3304A>T	p.N1102Y	1 - Not pathogenic or of no clinical significance	8e-05	0.533	0.128	.	-0.231038	23.3	0.1368
32911810	NM_000059.3(BRCA2):c.3318C>G	p.S1106R	2 - Likely not pathogenic or of little clinical significance	0.009505	0.599	0.247	0.319	-0.0275537	24.3	0.9768
32911818	NM_000059.3(BRCA2):c.3326C>T	p.A1109V	2 - Likely not pathogenic or of little clinical significance	0.0280648	0.482	0.346	.	-0.0833726	27.2	0.6731
32911937	NM_000059.3(BRCA2):c.3445A>G	p.M1149V	2 - Likely not pathogenic or of little clinical significance	0.0102313	0.204	0.334	.	-0.211414	0.046	0.0787
32911995	NM_000059.3(BRCA2):c.3503T>C	p.M1168T	2 - Likely not pathogenic or of little clinical significance	0.0083503	0.336	0.669	0.351	-0.517412	0.283	0.0691
32912007	NM_000059.3(BRCA2):c.3515C>T	p.S1172L	1 - Not pathogenic or of no clinical significance	0	0.502	0.18	.	-0.259055	18.17	0.0897
32912060	NM_000059.3(BRCA2):c.3568C>T	p.R1190W	1 - Not pathogenic or of no clinical significance	0	0.335	0.205	.	-0.341876	23.2	0.1087
32912061	NM_000059.3(BRCA2):c.3569G>A	p.R1190Q	2 - Likely not pathogenic or of little clinical significance	0.0092219	0.204	0.316	.	-0.492024	6.735	0.0543
32912067	NM_000059.3(BRCA2):c.3575T>G	p.F1192C	2 - Likely not pathogenic or of little clinical significance	0.0017303	0.427	0.2	0.371	-0.298016	14.44	0.138
32912073	NM_000059.3(BRCA2):c.3581G>A	p.G1194D	1 - Not pathogenic or of no clinical significance	6e-05	0.296	0.237	0.344	-0.508299	1.058	0.0982
32912090	NM_000059.3(BRCA2):c.3598T>A	p.C1200S	2 - Likely not pathogenic or of little clinical significance	0.008703	0.416	0.247	0.605	-0.347941	11.9	0.0983
32912114	NM_000059.3(BRCA2):c.3622T>A	p.L1208I	2 - Likely not pathogenic or of little clinical significance	0.0047288	0.289	0.171	0.22	-0.443361	17.82	0.0784
32912174	NM_000059.3(BRCA2):c.3682A>G	p.N1228D	1 - Not pathogenic or of no clinical significance	0	0.287	0.44	0.626	-0.230654	15.88	0.1296
32912223	NM_000059.3(BRCA2):c.3731T>C	p.I1244T	2 - Likely not pathogenic or of little clinical significance	0.0046937	0.502	0.615	0.758	0.0212277	22.8	0.0674
32912285	NM_000059.3(BRCA2):c.3793T>A	p.C1265S	1 - Not pathogenic or of no clinical significance	0.00088	0.338	0.232	0.314	-0.51079	4.477	0.1365
32912331	NM_000059.3(BRCA2):c.3839A>T	p.D1280V	1 - Not pathogenic or of no clinical significance	3e-05	0.44	0.164	0.264	-0.255637	14.44	0.1079
32912357	NM_000059.3(BRCA2):c.3865A>G	p.K1289E	2 - Likely not pathogenic or of little clinical significance	0.0051397	0.211	0.046	.	-0.529083	9.544	0.0786
32912408	NM_000059.3(BRCA2):c.3916G>A	p.V1306I	1 - Not pathogenic or of no clinical significance	0	0.296	0.1	.	-0.455223	5.766	0.0809
32912454	NM_000059.3(BRCA2):c.3962A>G	p.D1321G	2 - Likely not pathogenic or of little clinical significance	0.0074165	0.474	0.222	0.26	-0.363209	15.5	0.0882
32912458	NM_000059.3(BRCA2):c.3966C>G	p.N1322K	2 - Likely not pathogenic or of little clinical significance	0.0075318	0.437	0.185	0.184	-0.466066	6.839	0.1537
32912538	NM_000059.3(BRCA2):c.4046T>C	p.I1349T	1 - Not pathogenic or of no clinical significance	0	0.685	0.165	0.533	-0.293154	15.19	0.1308
32912546	NM_000059.3(BRCA2):c.4054G>T	p.D1352Y	2 - Likely not pathogenic or of little clinical significance	0.0414	0.484	0.152	0.39	-0.227863	21.2	0.1193
32912553	NM_000059.3(BRCA2):c.4061C>T	p.T1354M	1 - Not pathogenic or of no clinical significance	8e-05	0.251	0.217	.	-0.261984	9.27	0.0874
32912586	NM_000059.3(BRCA2):c.4094G>A	p.C1365Y	1 - Not pathogenic or of no clinical significance	0.00013	0.12	0.059	0.479	-0.640177	0.005	0.0678
32912651	NM_000059.3(BRCA2):c.4159T>A	p.L1387I	2 - Likely not pathogenic or of little clinical significance	0.0015734	0.413	0.113	0.247	-0.330063	24.2	0.105
32912679	NM_000059.3(BRCA2):c.4187A>G	p.Q1396R	1 - Not pathogenic or of no clinical significance	0	0.23	0.184	.	-0.416285	16.4	0.0979
32912750	NM_000059.3(BRCA2):c.4258G>T	p.D1420Y	1 - Not pathogenic or of no clinical significance	0.0001	0.388	0.152	.	-0.390034	15.85	0.0805
32912763	NM_000059.3(BRCA2):c.4271C>G	p.S1424C	1 - Not pathogenic or of no clinical significance	0.0005237	0.235	0.464	0.522	-0.312532	3.745	0.0782
32912793	NM_000059.3(BRCA2):c.4301A>T	p.K1434I	2 - Likely not pathogenic or of little clinical significance	0.0025687	0.575	0.601	0.623	0.0681205	23.2	0.3425
32912826	NM_000059.3(BRCA2):c.4334A>T	p.K1445I	2 - Likely not pathogenic or of little clinical significance	0.0042213	0.547	0.601	0.677	0.0695741	23.6	0.307
32912868	NM_000059.3(BRCA2):c.4376A>G	p.N1459S	2 - Likely not pathogenic or of little clinical significance	0.0074944	0.181	0.146	.	-0.52433	5.143	0.0816
32912975	NM_000059.3(BRCA2):c.4483G>A	p.V1495I	2 - Likely not pathogenic or of little clinical significance	0.0038168	0.114	0.021	0.299	-0.635609	3.238	0.0672
32913050	NM_000059.3(BRCA2):c.4558A>G	p.T1520A	2 - Likely not pathogenic or of little clinical significance	0.0098991	0.261	0.272	0.673	-0.30536	1.349	0.0706
32913062	NM_000059.3(BRCA2):c.4570T>G	p.F1524V	1 - Not pathogenic or of no clinical significance	2e-05	0.527	0.913	.	0.431855	25.5	0.7939
32913077	NM_000059.3(BRCA2):c.4585G>A	p.G1529R	1 - Not pathogenic or of no clinical significance	0	0.476	0.895	.	0.404501	26.5	0.7028
32913101	NM_000059.3(BRCA2):c.4609G>A	p.E1537K	1 - Not pathogenic or of no clinical significance	0	0.492	0.543	0.579	-0.0256654	24.5	0.1572
32913210	NM_000059.3(BRCA2):c.4718G>A	p.C1573Y	2 - Likely not pathogenic or of little clinical significance	0.0024446	0.291	0.279	.	-0.574844	0.575	0.0956
32913271	NM_000059.3(BRCA2):c.4779A>C	p.E1593D	2 - Likely not pathogenic or of little clinical significance	0.0082618	0.462	0.185	.	-0.334942	14.01	0.1294
32913320	NM_000059.3(BRCA2):c.4828G>A	p.V1610M	2 - Likely not pathogenic or of little clinical significance	0.0037112	0.172	0.066	.	-0.527974	10.85	0.1009
32913341	NM_000059.3(BRCA2):c.4849A>C	p.S1617R	2 - Likely not pathogenic or of little clinical significance	0.0056294	0.482	0.176	0.455	-0.271373	19.02	0.2577
32913348	NM_000059.3(BRCA2):c.4856A>G	p.N1619S	2 - Likely not pathogenic or of little clinical significance	0.0097882	0.147	0.1	.	-0.546456	2.46	0.0905
32913353	NM_000059.3(BRCA2):c.4861T>G	p.C1621G	2 - Likely not pathogenic or of little clinical significance	0.0077771	0.215	0.192	0.492	-0.544906	0.141	0.0998
32913366	NM_000059.3(BRCA2):c.4874A>G	p.E1625G	2 - Likely not pathogenic or of little clinical significance	0.0093082	0.423	0.159	0.354	-0.414085	17.26	0.0984
32913393	NM_000059.3(BRCA2):c.4901T>C	p.F1634S	2 - Likely not pathogenic or of little clinical significance	0.0088243	0.113	0.13	0.394	-0.558094	6.437	0.0596
32913407	NM_000059.3(BRCA2):c.4915G>A	p.V1639I	2 - Likely not pathogenic or of little clinical significance	0.002991	0.265	0.152	.	-0.422368	13.03	0.1053
32913479	NM_000059.3(BRCA2):c.4987G>C	p.V1663L	2 - Likely not pathogenic or of little clinical significance	0.0083607	0.165	0.108	0.258	-0.492549	14.18	0.1399
32913512	NM_000059.3(BRCA2):c.5020A>G	p.S1674G	2 - Likely not pathogenic or of little clinical significance	0.0059921	0.093	0.145	.	-0.41885	8.443	0.0607
32913562	NM_000059.3(BRCA2):c.5070A>C	p.K1690N	1 - Not pathogenic or of no clinical significance	0	0.376	0.552	.	-0.116078	23.5	0.5274
32913609	NM_000059.3(BRCA2):c.5117A>C	p.N1706T	2 - Likely not pathogenic or of little clinical significance	0.0098991	0.357	0.131	0.274	-0.386231	15.54	0.0949
32913659	NM_000059.3(BRCA2):c.5167A>G	p.T1723A	2 - Likely not pathogenic or of little clinical significance	0.0023658	0.208	0.131	0.196	-0.557825	7.222	0.0713
32913663	NM_000059.3(BRCA2):c.5171T>C	p.I1724T	2 - Likely not pathogenic or of little clinical significance	0.0082938	0.219	0.178	0.287	-0.487377	7.042	0.0589
32913678	NM_000059.3(BRCA2):c.5186A>G	p.K1729R	2 - Likely not pathogenic or of little clinical significance	0.0048042	0.406	0.125	0.173	-0.294963	18.35	0.0879
32913690	NM_000059.3(BRCA2):c.5198C>T	p.S1733F	1 - Not pathogenic or of no clinical significance	0	0.486	0.159	.	-0.268917	15.43	0.1486
32913770	NM_000059.3(BRCA2):c.5278T>G	p.S1760A	2 - Likely not pathogenic or of little clinical significance	0.0121	0.331	0.112	.	-0.402587	22.6	0.0879
32913804	NM_000059.3(BRCA2):c.5312G>A	p.G1771D	1 - Not pathogenic or of no clinical significance	0	0.305	0.144	.	-0.529994	7.536	0.1046
32913875	NM_000059.3(BRCA2):c.5383A>G	p.K1795E	2 - Likely not pathogenic or of little clinical significance	0.0098991	0.318	0.088	.	-0.513869	10.95	0.0832
32913947	NM_000059.3(BRCA2):c.5455C>T	p.P1819S	1 - Not pathogenic or of no clinical significance	0	0.235	0.235	.	-0.502297	1.085	0.0951
32913966	NM_000059.3(BRCA2):c.5474C>T	p.A1825V	2 - Likely not pathogenic or of little clinical significance	0.0063039	0.187	0.269	0.228	-0.340711	2.783	0.0918
32913971	NM_000059.3(BRCA2):c.5479A>G	p.I1827V	2 - Likely not pathogenic or of little clinical significance	0.0034062	0.184	0.175	0.296	-0.354958	0.165	0.0671
32913999	NM_000059.3(BRCA2):c.5507A>C	p.N1836T	2 - Likely not pathogenic or of little clinical significance	0.0066326	0.438	0.279	0.513	-0.200609	13.93	0.1034
32914044	NM_000059.3(BRCA2):c.5552T>G	p.I1851S	1 - Not pathogenic or of no clinical significance	0.0005904	0.482	0.346	.	-0.187985	15.63	0.1936
32914046	NM_000059.3(BRCA2):c.5554G>A	p.V1852I	2 - Likely not pathogenic or of little clinical significance	0.0051574	0.138	0.335	0.633	-0.244312	2.771	0.0686
32914094	NM_000059.3(BRCA2):c.5602G>T	p.D1868Y	2 - Likely not pathogenic or of little clinical significance	0.005617	0.483	0.458	0.682	0.00962477	21.5	0.1298
32914126	NM_000059.3(BRCA2):c.5634C>G	p.N1878K	1 - Not pathogenic or of no clinical significance	0.0004549	0.258	0.165	0.311	-0.370331	4.633	0.1046
32914127	NM_000059.3(BRCA2):c.5635G>A	p.E1879K	2 - Likely not pathogenic or of little clinical significance	0.001099	0.355	0.343	.	-0.225732	9.699	0.072
32914132	NM_000059.3(BRCA2):c.5640T>G	p.N1880K	2 - Likely not pathogenic or of little clinical significance	0.002309	0.301	0.116	.	-0.29393	14.45	0.139
32914141	NM_000059.3(BRCA2):c.5649A>C	p.K1883N	2 - Likely not pathogenic or of little clinical significance	0.0066326	0.159	0.128	0.317	-0.500455	0.571	0.09
32914143	NM_000059.3(BRCA2):c.5651T>C	p.I1884T	2 - Likely not pathogenic or of little clinical significance	0.007685	0.085	0.14	0.342	-0.453896	0.055	0.0918
32914202	NM_000059.3(BRCA2):c.5710C>G	p.L1904V	1 - Not pathogenic or of no clinical significance	0.00015	0.474	0.401	.	-0.126858	0.061	0.0665
32914206	NM_000059.3(BRCA2):c.5714A>G	p.H1905R	2 - Likely not pathogenic or of little clinical significance	0.0020589	0.272	0.303	.	-0.3015	3.299	0.0663
32914215	NM_000059.3(BRCA2):c.5723T>C	p.L1908P	2 - Likely not pathogenic or of little clinical significance	0.0083964	0.103	0.116	0.369	-0.433396	0.667	0.0628
32914221	NM_000059.3(BRCA2):c.5729A>T	p.N1910I	2 - Likely not pathogenic or of little clinical significance	0.0039353	0.344	0.307	0.242	-0.319459	0.098	0.0864
32914244	NM_000059.3(BRCA2):c.5752C>T	p.H1918Y	1 - Not pathogenic or of no clinical significance	0	0.374	0.308	.	-0.315577	0.628	0.0821
32914245	NM_000059.3(BRCA2):c.5753A>G	p.H1918R	1 - Not pathogenic or of no clinical significance	0.0008335	0.264	0.36	0.415	-0.218324	5.765	0.0699
32914260	NM_000059.3(BRCA2):c.5768A>C	p.D1923A	2 - Likely not pathogenic or of little clinical significance	0.0079642	0.431	0.458	.	-0.0706908	17.27	0.1366
32914277	NM_000059.3(BRCA2):c.5785A>G	p.I1929V	1 - Not pathogenic or of no clinical significance	0	0.138	0.174	.	-0.364806	0.001	0.0828
32914313	NM_000059.3(BRCA2):c.5821A>C	p.K1941Q	2 - Likely not pathogenic or of little clinical significance	0.0097882	0.183	0.242	0.262	-0.525208	4.065	0.1014
32914388	NM_000059.3(BRCA2):c.5896C>T	p.H1966Y	2 - Likely not pathogenic or of little clinical significance	0.0016684	0.331	0.184	0.286	-0.467932	13.36	0.0818
32914461	NM_000059.3(BRCA2):c.5969A>G	p.D1990G	2 - Likely not pathogenic or of little clinical significance	0.0035492	0.445	0.421	.	-0.048293	23.9	0.1331
32914550	NM_000059.3(BRCA2):c.6058G>A	p.E2020K	2 - Likely not pathogenic or of little clinical significance	0.0028881	0.543	0.221	0.337	-0.276108	12.8	0.0785
32914592	NM_000059.3(BRCA2):c.6100C>T	p.R2034C	1 - Not pathogenic or of no clinical significance	0	0.165	0.181	.	-0.445707	20.2	0.0782
32914623	NM_000059.3(BRCA2):c.6131G>C	p.G2044A	2 - Likely not pathogenic or of little clinical significance	0.0011402	0.254	0.172	.	-0.50266	0.006	0.0926
32914635	NM_000059.3(BRCA2):c.6143A>T	p.N2048I	1 - Not pathogenic or of no clinical significance	3e-05	0.504	0.114	0.427	-0.308552	20.7	0.1682
32914664	NM_000059.3(BRCA2):c.6172T>A	p.F2058I	1 - Not pathogenic or of no clinical significance	0	0.557	0.838	0.733	0.259264	27.4	0.3832
32914680	NM_000059.3(BRCA2):c.6188G>A	p.G2063E	2 - Likely not pathogenic or of little clinical significance	0.0073004	0.478	0.753	0.781	0.14681	25.3	0.5151
32914688	NM_000059.3(BRCA2):c.6196G>A	p.V2066I	2 - Likely not pathogenic or of little clinical significance	0.0035451	0.434	0.327	0.337	-0.0650827	24.1	0.1323
32914707	NM_000059.3(BRCA2):c.6215C>G	p.S2072C	2 - Likely not pathogenic or of little clinical significance	0.0016178	0.288	0.532	.	0.153883	25	0.1267
32914712	NM_000059.3(BRCA2):c.6220C>A	p.H2074N	1 - Not pathogenic or of no clinical significance	0	0.339	0.109	.	-0.342849	13.72	0.1136
32914750	NM_000059.3(BRCA2):c.6258C>G	p.I2086M	2 - Likely not pathogenic or of little clinical significance	0.0082893	0.477	0.192	0.44	-0.485392	4.149	0.0842
32914782	NM_000059.3(BRCA2):c.6290C>T	p.T2097M	1 - Not pathogenic or of no clinical significance	0.0002171	0.247	0.226	.	-0.444938	13.68	0.103
32914809	NM_000059.3(BRCA2):c.6317T>C	p.L2106P	2 - Likely not pathogenic or of little clinical significance	0.0090455	0.187	0.076	.	-0.559843	7.78	0.0689
32914814	NM_000059.3(BRCA2):c.6322C>T	p.R2108C	1 - Not pathogenic or of no clinical significance	0.0002476	0.291	0.24	.	-0.537496	10.9	0.0633
32914815	NM_000059.3(BRCA2):c.6323G>A	p.R2108H	1 - Not pathogenic or of no clinical significance	0	0.338	0.205	.	-0.16514	12.26	0.0716
32914830	NM_000059.3(BRCA2):c.6338A>G	p.N2113S	1 - Not pathogenic or of no clinical significance	1e-05	0.201	0.099	.	-0.564274	0.147	0.0881
32914933	NM_000059.3(BRCA2):c.6441C>G	p.H2147Q	2 - Likely not pathogenic or of little clinical significance	0.0052656	0.297	0.456	.	-0.305179	0.008	0.1038
32914935	NM_000059.3(BRCA2):c.6443C>A	p.S2148Y	2 - Likely not pathogenic or of little clinical significance	0.0068237	0.325	0.532	.	-0.121993	0.726	0.0824
32914947	NM_000059.3(BRCA2):c.6455C>A	p.S2152Y	1 - Not pathogenic or of no clinical significance	3.15e-05	0.416	0.512	.	-0.0650661	15.61	0.1134
32915015	NM_000059.3(BRCA2):c.6523G>C	p.E2175Q	2 - Likely not pathogenic or of little clinical significance	0.0043608	0.458	0.502	0.384	-0.093977	16.85	0.11
32915024	NM_000059.3(BRCA2):c.6532C>T	p.H2178Y	2 - Likely not pathogenic or of little clinical significance	0.0074165	0.324	0.376	0.388	-0.317966	4.778	0.0747
32915105	NM_000059.3(BRCA2):c.6613G>A	p.V2205M	2 - Likely not pathogenic or of little clinical significance	0.0037623	0.201	0.444	.	-0.240832	9.403	0.0801
32915175	NM_000059.3(BRCA2):c.6683T>C	p.V2228A	2 - Likely not pathogenic or of little clinical significance	0.0047483	0.469	0.561	0.405	-0.0258269	21.9	0.1235
32915190	NM_000059.3(BRCA2):c.6698C>A	p.A2233D	2 - Likely not pathogenic or of little clinical significance	0.0036031	0.715	0.602	.	0.149919	27.8	0.7296
32915229	NM_000059.3(BRCA2):c.6737C>G	p.P2246R	2 - Likely not pathogenic or of little clinical significance	0.0082893	0.201	0.49	0.2	-0.18453	10.66	0.0963
32915238	NM_000059.3(BRCA2):c.6746C>A	p.A2249D	2 - Likely not pathogenic or of little clinical significance	0.0097882	0.284	0.497	0.242	-0.191119	15.38	0.1041
32915240	NM_000059.3(BRCA2):c.6748A>G	p.T2250A	1 - Not pathogenic or of no clinical significance	2e-05	0.169	0.244	.	-0.341156	0.625	0.0688
32915313	NM_000059.3(BRCA2):c.6821G>T	p.G2274V	2 - Likely not pathogenic or of little clinical significance	0.0117	0.502	0.481	.	0.00842734	23.1	0.117
32918706	NM_000059.3(BRCA2):c.6853A>G	p.I2285V	1 - Not pathogenic or of no clinical significance	0	0.449	0.429	.	-0.10427	24.4	0.1032
32918724	NM_000059.3(BRCA2):c.6871A>G	p.N2291D	2 - Likely not pathogenic or of little clinical significance	0.0082893	0.482	0.373	0.116	-0.170171	23.3	0.11
32918788	NM_000059.3(BRCA2):c.6935A>T	p.D2312V	1 - Not pathogenic or of no clinical significance	2.66e-05	0.518	0.894	0.405	0.135898	33	0.2692
32920979	NM_000059.3(BRCA2):c.6953G>A	p.R2318Q	1 - Not pathogenic or of no clinical significance	0.000238	0.603	0.733	0.795	0.308194	32	0.3135
32921017	NM_000059.3(BRCA2):c.6991A>G	p.T2331A	2 - Likely not pathogenic or of little clinical significance	0.0091901	0.486	0.522	0.259	-0.0016583	23.6	0.0899
32921021	NM_000059.3(BRCA2):c.6995G>A	p.C2332Y	2 - Likely not pathogenic or of little clinical significance	0.0082893	0.614	0.682	0.749	0.0867544	26.5	0.2393
32929015	NM_000059.3(BRCA2):c.7025A>C	p.Q2342P	2 - Likely not pathogenic or of little clinical significance	0.0048042	0.473	0.503	0.29	0.0113702	16.28	0.0833
32929041	NM_000059.3(BRCA2):c.7051G>A	p.A2351T	2 - Likely not pathogenic or of little clinical significance	0.0036082	0.117	0.353	.	-0.274519	22.1	0.07
32929047	NM_000059.3(BRCA2):c.7057G>C	p.G2353R	1 - Not pathogenic or of no clinical significance	0.000782	0.399	0.4	.	-0.110167	24.7	0.1512
32929108	NM_000059.3(BRCA2):c.7118G>C	p.S2373T	2 - Likely not pathogenic or of little clinical significance	0.0073004	0.213	0.382	0.217	-0.17223	21.6	0.0838
32929140	NM_000059.3(BRCA2):c.7150C>A	p.Q2384K	1 - Not pathogenic or of no clinical significance	0	0.108	0.129	.	-0.418124	0.243	0.0545
32929178	NM_000059.3(BRCA2):c.7188G>T	p.L2396F	1 - Not pathogenic or of no clinical significance	0.000184	0.166	0.345	0.246	-0.327668	4.504	0.0846
32929222	NM_000059.3(BRCA2):c.7232A>C	p.K2411T	1 - Not pathogenic or of no clinical significance	0.0002599	0.53	0.528	0.324	0.0706315	26.6	0.4047
32929242	NM_000059.3(BRCA2):c.7252A>G	p.R2418G	2 - Likely not pathogenic or of little clinical significance	0.0339	0.314	0.506	0.293	-0.0830304	15.44	0.0628
32929297	NM_000059.3(BRCA2):c.7307A>T	p.N2436I	1 - Not pathogenic or of no clinical significance	0.00023	0.559	0.473	0.136	-0.222184	16.25	0.0971
32929405	NM_000059.3(BRCA2):c.7415A>C	p.K2472T	1 - Not pathogenic or of no clinical significance	0	0.385	0.156	0.279	-0.453001	11.76	0.0807
32930577	NM_000059.3(BRCA2):c.7448G>A	p.S2483N	2 - Likely not pathogenic or of little clinical significance	0.0110272	0.174	0.227	.	-0.30509	13.96	0.0726
32930586	NM_000059.3(BRCA2):c.7457A>G	p.N2486S	2 - Likely not pathogenic or of little clinical significance	0.0143481	0.328	0.246	0.363	-0.222728	13.96	0.0953
32930628	NM_000059.3(BRCA2):c.7499G>C	p.R2500T	2 - Likely not pathogenic or of little clinical significance	0.009488	0.473	0.482	0.735	-0.137878	9.257	0.102
32930634	NM_000059.3(BRCA2):c.7505G>A	p.R2502H	1 - Not pathogenic or of no clinical significance	0.0005399	0.14	0.282	.	-0.356098	0.384	0.0669
32930641	NM_000059.3(BRCA2):c.7512T>G	p.F2504L	2 - Likely not pathogenic or of little clinical significance	0.0110558	0.296	0.402	0.486	-0.268043	9.877	0.4901
32930650	NM_000059.3(BRCA2):c.7521A>G	p.P2507P	1 - Not pathogenic or of no clinical significance	0		#N/A				#N/A
32930663	NM_000059.3(BRCA2):c.7534C>T	p.L2512F	1 - Not pathogenic or of no clinical significance	0.0004282	0.423	0.486	.	0.0253346	28	0.1501
32930673	NM_000059.3(BRCA2):c.7544C>T	p.T2515I	1 - Not pathogenic or of no clinical significance	6e-05	0.478	0.569	.	0.0145352	25.4	0.2682
32930691	NM_000059.3(BRCA2):c.7562T>C	p.I2521T	2 - Likely not pathogenic or of little clinical significance	0.001128	0.756	0.66	0.711	0.154277	25.8	0.4443
32930730	NM_000059.3(BRCA2):c.7601C>T	p.A2534V	2 - Likely not pathogenic or of little clinical significance	0.0107468	0.492	0.52	.	-0.0776019	17.52	0.095
32931894	NM_000059.3(BRCA2):c.7633G>A	p.V2545I	2 - Likely not pathogenic or of little clinical significance	0.0042333	0.383	0.473	0.752	-0.122062	17.98	0.0758
32932044	NM_000059.3(BRCA2):c.7783G>T	p.A2595S	2 - Likely not pathogenic or of little clinical significance	0.0405019	0.581	0.499	.	0.0532216	23.6	0.3005
32936673	NM_000059.3(BRCA2):c.7819A>C	p.T2607P	4 - Likely Pathogenic	0.958511	0.586	0.788	0.644	0.231109	28.5	0.8373
32936732	NM_000059.3(BRCA2):c.7878G>C	p.W2626C	5 - Definitely pathogenic	0.9952	0.892	0.908	0.936	0.483252	32	0.9348
32936733	NM_000059.3(BRCA2):c.7879A>T	p.I2627F	5 - Definitely pathogenic	0.9977	0.804	0.795	0.721	0.25205	25.4	0.8476
32936794	NM_000059.3(BRCA2):c.7940T>C	p.L2647P	4 - Likely pathogenic	0.9514	0.924	0.952	0.862	0.458739	29.6	0.9499
32936812	NM_000059.3(BRCA2):c.7958T>C	p.L2653P	5 - Definitely pathogenic	0.9903	0.895	0.921	0.847	0.430019	32	0.9855
32936829	NM_000059.3(BRCA2):c.7975A>G	p.R2659G	5 - Definitely pathogenic	0.999975	0.798	0.871	0.781	0.400071	32	0.9729
32936830	NM_000059.3(BRCA2):c.7976G>C	p.R2659T	5 - Definitely pathogenic	0.998	0.664	0.71	0.833	0.228879	34	0.9904
32936830	NM_000059.3(BRCA2):c.7976G>A	p.R2659K	5 - Definitely pathogenic	0.99943	0.664	0.71	0.833	0.228879	34	0.8429
32937327	NM_000059.3(BRCA2):c.7988A>T	p.E2663V	5 - Definitely pathogenic	0.999	0.628	0.931	0.926	0.437172	31	0.9352
32937333	NM_000059.3(BRCA2):c.7994A>G	p.D2665G	1 - Not pathogenic or of no clinical significance	2.6e-07	0.605	0.801	.	0.339314	29.3	0.6848
32937348	NM_000059.3(BRCA2):c.8009C>T	p.S2670L	4 - Likely Pathogenic	0.983022	0.576	0.86	0.867	0.322166	29.6	0.7206
32937362	NM_000059.3(BRCA2):c.8023A>G	p.I2675V	5 - Definitely pathogenic	0.999651	0.59	0.88	0.704	0.0862004	30	0.2041
32937374	NM_000059.3(BRCA2):c.8035G>T	p.D2679Y	4 - Likely Pathogenic	0.953053	0.768	0.892	0.813	0.456643	33	0.8769
32937429	NM_000059.3(BRCA2):c.8090G>A	p.S2697N	2 - Likely not pathogenic or of little clinical significance	0.0014375	0.259	0.258	.	-0.293606	8.196	0.0753
32937488	NM_000059.3(BRCA2):c.8149G>T	p.A2717S	1 - Not pathogenic or of no clinical significance	0	0.367	0.535	.	-0.0816274	15.57	0.0884
32937504	NM_000059.3(BRCA2):c.8165C>G	p.T2722R	5 - Definitely pathogenic	0.9975	0.797	0.824	0.939	0.416125	25.1	0.9402
32937506	NM_000059.3(BRCA2):c.8167G>C	p.D2723H	5 - Definitely pathogenic	1	0.809	0.932	0.955	0.579612	25.6	0.9871
32937507	NM_000059.3(BRCA2):c.8168A>G	P.D2723G	5 - Definitely pathogenic	0.998	0.772	0.941	0.908	0.56788	26.8	0.9505
32937521	NM_000059.3(BRCA2):c.8182G>A	p.V2728I	1 - Not pathogenic or of no clinical significance	0.000345	0.277	0.462	.	-0.0564124	0.025	0.0649
32937526	NM_000059.3(BRCA2):c.8187G>T	p.K2729N	1 - Not pathogenic or of no clinical significance	5e-05	0.483	0.455	.	-0.121671	17.98	0.4688
32937582	NM_000059.3(BRCA2):c.8243G>A	p.G2748D	5 - Definitely pathogenic	1	0.639	0.877	0.945	0.488498	27.7	0.9543
32937593	NM_000059.3(BRCA2):c.8254A>T	p.I2752F	2 - Likely not pathogenic or of little clinical significance	0.0107549	0.542	0.511	0.59	0.0160653	22.2	0.2074
32937647	NM_000059.3(BRCA2):c.8308G>A	p.A2770T	1 - Not pathogenic or of no clinical significance	0.0001387	0.727	0.769	0.856	0.375096	26	0.209
32937663	NM_000059.3(BRCA2):c.8324T>C	p.M2775T	2 - Likely not pathogenic or of little clinical significance	0.0141827	0.415	0.623	0.544	0.0232208	23.1	0.2376
32944558	NM_000059.3(BRCA2):c.8351G>A	p.R2784Q	1 - Not pathogenic or of no clinical significance	1.69e-05	0.697	0.77	.	0.401855	32	0.3753
32944593	NM_000059.3(BRCA2):c.8386C>T	p.P2796S	2 - Likely not pathogenic or of little clinical significance	0.0037987	0.372	0.328	.	-0.202329	19.51	0.0848
32944635	NM_000059.3(BRCA2):c.8428A>G	p.S2810G	2 - Likely not pathogenic or of little clinical significance	0.0039494	0.573	0.322	0.328	-0.0447285	24.2	0.0738
32944639	NM_000059.3(BRCA2):c.8432A>G	p.D2811G	2 - Likely not pathogenic or of little clinical significance	0.0131239	0.581	0.568	0.75	0.191743	26.2	0.1524
32945108	NM_000059.3(BRCA2):c.8503T>C	p.S2835P	1 - Not pathogenic or of no clinical significance	0.0008633	0.307	0.157	.	-0.406996	16.57	0.0691
32945130	NM_000059.3(BRCA2):c.8525G>A	p.R2842H	1 - Not pathogenic or of no clinical significance	0.00026	0.673	0.856	.	0.412962	31	0.3522
32945172	NM_000059.3(BRCA2):c.8567A>C	p.E2856A	2 - Likely not pathogenic or of little clinical significance	0.0398	0.507	0.222	.	-0.226677	25.6	0.0912
32945177	NM_000059.3(BRCA2):c.8572C>A	p.Q2858K	2 - Likely not pathogenic or of little clinical significance	0.005119	0.461	0.187	0.599	-0.179917	24.8	0.0959
32945178	NM_000059.3(BRCA2):c.8573A>G	p.Q2858R	2 - Likely not pathogenic or of little clinical significance	0.0032364	0.502	0.261	.	-0.0626761	23.8	0.0857
32945204	NM_000059.3(BRCA2):c.8599A>C	p.T2867P	2 - Likely not pathogenic or of little clinical significance	0.0078778	0.588	0.32	0.541	-0.0858758	23.6	0.2853
32950825	NM_000059.3(BRCA2):c.8651A>G	p.Y2884C	2 - Likely not pathogenic or of little clinical significance	0.0146935	0.216	0.218	0.308	-0.397051	10.86	0.0525
32950836	NM_000059.3(BRCA2):c.8662C>T	p.R2888C	1 - Not pathogenic or of no clinical significance	2e-05	0.265	0.317	.	-0.0801133	23	0.0872
32950897	NM_000059.3(BRCA2):c.8723T>G	p.V2908G	2 - Likely not pathogenic or of little clinical significance	0.00749	0.554	0.46	.	0.2161	26.5	0.3692
32950908	NM_000059.3(BRCA2):c.8734G>A	p.A2912T	1 - Not pathogenic or of no clinical significance	0.0003507	0.159	0.094	0.284	-0.37323	14.47	0.0739
32953463	NM_000059.3(BRCA2):c.8764A>G	p.S2922G	1 - Not pathogenic or of no clinical significance	0.0007116	0.497	0.42	.	0.00748598	27.2	0.1286
32953488	NM_000059.3(BRCA2):c.8789A>C	p.N2930T	2 - Likely not pathogenic or of little clinical significance	0.0120755	0.367	0.238	0.233	-0.201926	20.8	0.1373
32953549	NM_000059.3(BRCA2):c.8850G>T	p.K2950N	1 - Not pathogenic or of no clinical significance	0	0.384	0.412	.	-0.187768	22.3	0.3861
32953604	NM_000059.3(BRCA2):c.8905G>A	p.V2969M	1 - Not pathogenic or of no clinical significance	1e-05	0.258	0.299	.	-0.178652	14.42	0.1401
32953616	NM_000059.3(BRCA2):c.8917C>T	p.R2973C	1 - Not pathogenic or of no clinical significance	0	0.279	0.617	.	-0.1625	26.3	0.146
32953617	NM_000059.3(BRCA2):c.8918G>A	p.R2973H	2 - Likely not pathogenic or of little clinical significance	0.0148597	0.391	0.449	.	-0.127562	26.6	0.13
32953640	NM_000059.3(BRCA2):c.8941G>A	p.E2981K	2 - Likely not pathogenic or of little clinical significance	0.0091191	0.402	0.322	0.283	-0.0466565	23.3	0.1225
32953944	NM_000059.3(BRCA2):c.9011A>G	p.K3004R	2 - Likely not pathogenic or of little clinical significance	0.0097213	0.311	0.207	0.19	-0.308923	15.5	0.0762
32953971	NM_000059.3(BRCA2):c.9038C>T	p.T3013I	1 - Not pathogenic or of no clinical significance	1.8e-06	0.372	0.368	.	0.0672893	22.4	0.1732
32953976	NM_000059.3(BRCA2):c.9043A>G	p.K3015E	1 - Not pathogenic or of no clinical significance	0.0008312	0.425	0.283	0.25	-0.234657	22.6	0.1035
32954037	NM_000059.3(BRCA2):c.9104A>C	p.Y3035S	2 - Likely not pathogenic or of little clinical significance	0.012548	0.471	0.672	.	0.0653004	26.3	0.8986
32954050	NM_000059.3(BRCA2):c.9117G>A	p.P3039P	5 - Definitely pathogenic	1	#N/A	#N/A	#N/A	#N/A	#N/A	#N/A
32954180	NM_000059.3(BRCA2):c.9154C>T	p.R3052W	5 - Definitely pathogenic	1	0.731	0.821	0.915	0.349996	25.1	0.6686
32954181	NM_000059.3(BRCA2):c.9155G>A	p.R3052Q	2 - Likely not pathogenic or of little clinical significance	0.0084319	0.689	0.697	.	0.33008	31	0.4777
32954201	NM_000059.3(BRCA2):c.9175A>G	p.K3059E	1 - Not pathogenic or of no clinical significance	0.0008793	0.286	0.544	0.489	-0.0541449	18.64	0.0986
32954225	NM_000059.3(BRCA2):c.9199C>T	p.P3067S	2 - Likely not pathogenic or of little clinical significance	0.0109156	0.442	0.549	.	-0.0531922	25	0.3785
32954261	NM_000059.3(BRCA2):c.9235G>A	p.V3079I	1 - Not pathogenic or of no clinical significance	2e-05	0.151	0.385	.	-0.245826	18.09	0.074
32954268	NM_000059.3(BRCA2):c.9242T>C	p.V3081A	2 - Likely not pathogenic or of little clinical significance	0.0056567	0.647	0.627	0.724	0.107262	27.8	0.2198
32968832	NM_000059.3(BRCA2):c.9263C>T	p.A3088V	2 - Likely not pathogenic or of little clinical significance	0.0071489	0.65	0.569	0.741	0.00246543	21.9	0.1356
32968844	NM_000059.3(BRCA2):c.9275A>G	p.Y3092C	2 - Likely not pathogenic or of little clinical significance	0.0319928	0.72	0.808	.	0.387246	25.1	0.2454
32968854	NM_000059.3(BRCA2):c.9285C>G	p.D3095E	4 - Likely pathogenic	0.9775	0.544	0.691	0.958	0.341261	22.2	0.8367
32968855	NM_000059.3(BRCA2):c.9286G>A	p.E3096K	2 - Likely not pathogenic or of little clinical significance	0.0097999	0.599	0.542	0.68	0.0607854	23.2	0.111
32968861	NM_000059.3(BRCA2):c.9292T>C	p.Y3098H	1 - Not pathogenic or of no clinical significance	1e-05	0.329	0.445	.	-0.0713774	7.111	0.0595
32968919	NM_000059.3(BRCA2):c.9350A>C	p.H3117P	2 - Likely not pathogenic or of little clinical significance	0.0074787	0.741	0.491	0.769	0.0549009	15.5	0.1464
32968933	NM_000059.3(BRCA2):c.9364G>A	p.A3122T	2 - Likely not pathogenic or of little clinical significance	0.007	0.664	0.666	0.699	0.111507	28.4	0.2944
32968940	NM_000059.3(BRCA2):c.9371A>T	p.N3124I	5 - Definitely pathogenic	1	0.691	0.828	0.865	0.206098	27.7	0.912
32969003	NM_000059.3(BRCA2):c.9434T>C	p.V3145A	2 - Likely not pathogenic or of little clinical significance	0.0074985	0.492	0.543	0.558	-0.0993699	13.04	0.1169
32969027	NM_000059.3(BRCA2):c.9458G>C	p.G3153A	2 - Likely not pathogenic or of little clinical significance	0.0014662	0.383	0.552	0.329	-0.152556	9.269	0.081
32969069	NM_000059.3(BRCA2):c.9500A>C	p.E3167A	2 - Likely not pathogenic or of little clinical significance	0.0162004	0.553	0.513	0.517	-0.0415483	26.2	0.1319
32971042	NM_000059.3(BRCA2):c.9509A>G	p.D3170G	1 - Not pathogenic or of no clinical significance	3e-05	0.325	0.552	0.675	0.00144961	18.11	0.0925
32971114	NM_000059.3(BRCA2):c.9581C>A	p.P3194Q	2 - Likely not pathogenic or of little clinical significance	0.0010668	0.442	0.127	0.307	-0.257295	23.8	0.1317
32971125	NM_000059.3(BRCA2):c.9592T>C	p.C3198R	1 - Not pathogenic or of no clinical significance	0	0.264	0.167	.	-0.455172	11.97	0.0842
32972413	NM_000059.3(BRCA2):c.9763G>A	p.G3255R	2 - Likely not pathogenic or of little clinical significance	0.005165	0.277	0.162	0.166	-0.266139	18.99	0.1086
32972525	NM_000059.3(BRCA2):c.9875C>T	p.P3292L	1 - Not pathogenic or of no clinical significance	0.000108	0.457	0.217	.	-0.16476	25.7	0.24
32972555	NM_000059.3(BRCA2):c.9905G>A	p.R3302K	2 - Likely not pathogenic or of little clinical significance	0.0080164	0.311	0.213	0.306	-0.385597	24.3	0.2338
32972575	NM_000059.3(BRCA2):c.9925G>A	p.E3309K	2 - Likely not pathogenic or of little clinical significance	0.0026415	0.286	0.116	.	-0.441707	21.3	0.0789
32972626	NM_000059.3(BRCA2):c.9976A>T	p.K3326*	1 - Not pathogenic or of no clinical significance	0	0.668	NULL	.	0.273533	36	0.2196
32972695	NM_000059.3(BRCA2):c.10045A>G	p.T3349A	1 - Not pathogenic or of no clinical significance	0	0.325	0.349	.	0.0070416	25.8	0.7899
32972720	NM_000059.3(BRCA2):c.10070C>T	p.T3357I	2 - Likely not pathogenic or of little clinical significance	0.0039515	0.035	0.043	0.172	-0.701764	14.83	0.086
32972739	NM_000059.3(BRCA2):c.10089A>G	p.I3363M	2 - Likely not pathogenic or of little clinical significance	0.0063596	0.038	0.022	.	-0.793289	0.39	0.0734
32972770	NM_000059.3(BRCA2):c.10120A>G	p.T3374A	2 - Likely not pathogenic or of little clinical significance	0.0098603	0.054	0.027	0.131	-0.699072	4.931	0.0599
32972771	NM_000059.3(BRCA2):c.10121C>T	p.T3374I	2 - Likely not pathogenic or of little clinical significance	0.0014578	0.108	0.01	.	-0.669243	15.82	0.1069
32972854	NM_000059.3(BRCA2):c.10204G>A	p.E3402K	2 - Likely not pathogenic or of little clinical significance	0.0098991	0.108	0.095	0.09	-0.514565	10.7	0.0628

## Sheet: S6_TERT_curated
Supplemental Table S6: Curated TERT variants annotated with VEST4,REVEL, MutPred2, BayesDel(no AF) and CADD (phred_Hg19) scores (dbNSEP version 4.2)
	~
Position	Protein Consequence	Ensembl_geneid	Ensembl_transcriptid	Ensembl_proteinid	Protein domain; telomerase N-terminal (TEN) domain, linker, telomerase RNA-binding domain (TRBD), reverse transcriptase (RT) domain, C-terminal extension (CTE) domain	Case Frequency	Allele Frequency (gnomAD V2)	Clinical data	ClinVar Phenotype	Telomerase database phenotype	Telomere length Test; flow-fluorescent in situ hybridization (flow-FISH), quantitative polymerase chain reaction (q-PCR), telomere restriction fragment (TRF)	Functional Assays; Telomerase Repeated Amplification Protocol (TRAP) , Direct Telomerase Assay (DTA), Telomere Elongation Assay (TEA), β-galactosidase activity (β-gal), northern blotting (NB), fluorescent in situ hybridization (FISH), DNA binding assay (DBA), Immunofluorescence (IF), chromatin immunoprecipitation (CHIP)	DTA (% of WT; number in square brackets = number of studies)	TRAP (% of WT; number in square brackets = number of studies)	TEA (% of WT; number in square brackets = number of studies) or immortalization assay	ACMG/AMP Criteria	Our classification	Database	References (PMIDs)	Comments	VEST4_score	REVEL_score	MutPred_score	BayesDel_noAF_score	CADD_phred_hg19	AlphaMissense_score
5-1294946-C-G	p.Gln53His	ENSG00000164362	ENST00000310581	ENSP00000309572	TEN	1	9.68497e-05	10 views varsome, 3 clinvar entries								PP2, BS1	VUS/LB	gnomAD			0.13	0.496	0.443	-0.143233	19.3	0.3575
5-1294941-A-T	p.Leu55Gln	ENSG00000164362	ENST00000310581	ENSP00000309572	TEN	1		21 views varsome, 1/73 probands from the Vanderbilt Familial Pulmonary Fibrosis Registry (17392301), 1 other IPF family (20022961)	idiopathic pulmonary fibrosis	idiopathic pulmonary fibrosis	F-FISH	DTA;NB	28 - 70 [4]			PS3_su, PM2_su, PP2, PS4_m, PP4_su	Likely pathogenic	Telomerase;LOVD	17392301;20022961;21483807;23901009		0.712	0.769	0.903	0.247608	24.8	0.6757
5-1294654-G-A	p.Thr116Ile	ENSG00000164362	ENST00000310581	ENSP00000309572	TEN	2		15 views varsome, myelodysplastic syndrome (32076714;33035329)	Myelodysplastic syndrome;Short telomere length|Interstitial pulmonary abnormality	Myelodysplastic syndrome	F-FISH					PS4_m, PM2_su, PP1_st, PP2, PP4	Likely pathogenic	Telomerase;ClinVar	32076714;33035329		0.246	0.462	0.293	0.0145077	22.3	0.8545
5-1294598-C-T	p.Gly135Arg	ENSG00000164362	ENST00000310581	ENSP00000309572	TEN	1	4.89438e-06	22 views , 2 clinvar (IPF, DC), 1/1514 MDS (34019641)	Idiopathic Pulmonary Fibrosis|Dyskeratosis congenita, autosomal dominant, 2		TRF	TEA			~84 [1]	BS1, PP4	VUS/LB	gnomAD;ClinVar;LOVD	34019641		0.156	0.484	.	-0.0638893	17.26	0.2065
5-1294585-A-C	p.Leu139Arg	ENSG00000164362	ENST00000310581	ENSP00000309572	TEN	2		7 views varsome, lung fibrosis, short telomeres (27540018)	Idiopathic Pulmonary Fibrosis|Dyskeratosis congenita, autosomal dominant, 2		qPCR					PS4_m, PM2_su, PP2, PP4	VUS/LP	ClinVar	27540018; 28495689;28192371;29891356		0.232	0.639	0.633	0.045161	22.3	0.1687
5-1294571-C-T	p.Val144Met	ENSG00000164362	ENST00000310581	ENSP00000309572	TEN	4 (possibly more)		>8 segs and 2 families (20502709), 4 views varsome	pleuroparenchymal fibroelastosis;Dyskeratosis congenita, autosomal dominant, 2|Idiopathic Pulmonary Fibrosis	idiopathic pulmonary fibrosis and pleuroparenchymal fibroelastosis	TRF;qPCR;F-FISH	TRAP;DTA;DBA;β-gal	48 - 65 (±13) [2]	~80 - 100 [2]	Defective TEA and immortalization [1]	PM2_su, PS4_m, PP1_st, PP2_su, PS3_m	Pathogenic	Telomerase;ClinVar;LOVD	17460043;27540018;20502709;22364217;22863003;25271372; 28495689;28192371	3 clinvar submissions (2 pathogenic and 1 VUS)	0.559	0.667	0.543	0.129204	16.06	0.395
5-1294429-C-G	p.Ser191Thr	ENSG00000164362	ENST00000310581	ENSP00000309572	TEN	1	0.00034447	16 views varsome, proband (23901009), 4 clinvar (IPF, IPF, AA, DC)	Idiopathic Pulmonary Fibrosis|Dyskeratosis congenita, autosomal dominant, 2|Pulmonary fibrosis and/or bone marrow failure, telomere-related, 1|Aplastic anemia			DTA	104 - 114 (±11)[1]			BS1, BS3_su	Likely Benign	gnomAD;ClinVar	19773453;23901009		0.093	0.252	.	-0.274171	0.646	0.0789
5-1294397-C-T	p.Ala202Thr	ENSG00000164362	ENST00000310581	ENSP00000309572	Linker	5	0.000299613	note 230 views on varsome, 1/20 MDS (19760749), 1/88 IPF (17460043) 1/80 patients with inherited and acquired bone marrow failure (24 with dyskeratosis congenita, 36 with constitutional aplastic anemia, 13 with idiopathic and 7 with other forms of bone marrow failure (15885610), 2/200AA (15814878) 16 clinvar entries	Dyskeratosis congenita, autosomal dominant, 2|Idiopathic Pulmonary Fibrosis|Aplastic anemia|Pulmonary fibrosis and/or bone marrow failure, telomere-related, 1	aplastic anemia	F-FISH	TRAP;NB;DTA	83 (±19)[1]	<1 [1]		BS1, BS3_su	Likely Benign	Telomerase;gnomAD;ClinVar;LOVD	15885610;15814878;19147845;19760749;20858879;23901009;28104920	15 clinvar submissions (2 likely benign, 10 VUS, 1 benign, 2 pathogenic)	0.497	0.549	.	-0.0377342	7.162	0.0746
5-1294222-C-T	p.Gly260Asp	ENSG00000164362	ENST00000310581	ENSP00000309572	Linker	1	6.33032e-05	acute myeloid leukaemia (19147845), 15 views varsome, 2 clinvar entries	aplastic anemiaIdiopathic Pulmonary Fibrosis|Dyskeratosis congenita, autosomal dominant, 2	aplastic anemia	F-FISH					BS1	VUS/LB	Telomerase;gnomAD;ClinVar;LOVD	19147845;24983628		0.078	0.564	.	-0.0435919	0.018	0.0788
5-1294213-C-T	p.Arg263His	ENSG00000164362	ENST00000310581	ENSP00000309572	Linker	1		2 views varsome, 1 clinvar (IPF), 1/1514 MDS (34019641)	Dyskeratosis congenita, autosomal dominant, 2|Idiopathic Pulmonary Fibrosis		TRF	TEA			~53 [1]	PS3_su***, PM2_su, PP2, PS4_su, PP4	VUS/LP	ClinVar	34019641		0.111	0.141	0.285	-0.379821	2.303	0.0814
5-1294166-C-T	p.Ala279Thr	ENSG00000164362	ENST00000310581	ENSP00000309572	Linker	15 (possibly more)	0.0231414	15885610: IMBD cohort, 346 views varsome, 15 clinvar, 6/200 AA (15814878), 5/ 80 patients with inherited and acquired bone marrow failure (24 with dyskeratosis congenita, 36 with constitutional aplastic anemia, 13 with idiopathic and 7 with other forms of bone marrow failure). (15885610), 8/ 228 DC families (16332973), 197/3096 smokers, asoc with more rapid LF decline (33619289)	Idiopathic Pulmonary Fibrosis|Dyskeratosis congenita, autosomal dominant, 2||Pulmonary fibrosis and/or bone marrow failure, telomere-related, 1|Aplastic anemia|Malignant tumor of breast		TRF;F-FISH;qPCR	TRAP;NB;DTA;IF;TEA	79 (±20) [1]	81 - 100 (±40) [2]	~80 [1]	BS1, BS3_su	Likely Benign	gnomAD;ClinVar;LOVD	15885610;16332973;16990594;18931339;19915151;23901009;24983628;29344583;29483670;30964210;33619289;34019641	13 clinvar submissions (12 benign, 1 pathogenic)	0.027	0.162	.	-0.293678	6.502	0.0743
5-1294163-C-T	p.Glu280Lys	ENSG00000164362	ENST00000310581	ENSP00000309572	Linker	2	0.000275709	87 views varsome, 3 clinvar (nil, IPF, IPF)	dyskeratosis congenitaIdiopathic Pulmonary Fibrosis|Dyskeratosis congenita, autosomal dominant, 2|Idiopathic Pulmonary Fibrosis		FISH ??	TRAP		~100 [1]		BS1	VUS/LB	Telomerase;gnomAD;ClinVar;LOVD	26329388; 27192671;30523342;32150348		0.453	0.176	.	-0.3507	0.126	0.0689
5-1293950-T-C	p.Arg351Gly	ENSG00000164362	ENST00000310581	ENSP00000309572	TRBD	1		3 views varsome	Idiopathic Pulmonary Fibrosis|Dyskeratosis congenita, autosomal dominant, 2							PM2_su, PP2, ****PS4_su, PP4, PM1_su	VUS/LP	ClinVar			0.076	0.289	0.453	-0.263419	9.234	0.0968
5-1293928-C-T	p.Arg358Gln	ENSG00000164362	ENST00000310581	ENSP00000309572	TRBD	1		1 view varsome	Dyskeratosis congenita, autosomal dominant, 2|Idiopathic Pulmonary Fibrosis							PM2_su, PP2, ****PS4_su, PP4, PM1_su	VUS/LP	ClinVar			0.058	0.285	.	-0.14772	10.34	0.0812
5-1293920-C-G	p.Val361Leu	ENSG00000164362	ENST00000310581	ENSP00000309572	TRBD	1		2 views varsome	Dyskeratosis congenita, autosomal dominant, 2|Idiopathic Pulmonary Fibrosis							PM2_su, PP2, ****PS4_su, PP4, PM1_su	VUS/LP	ClinVar			0.045	0.302	0.499	-0.119784	7.547	0.1368
5-1293902-C-A	p.Gly367Cys	ENSG00000164362	ENST00000310581	ENSP00000309572	TRBD	1		2 views varsome, 3 Clivar submissions	Dyskeratosis congenita, autosomal dominant, 2|Idiopathic Pulmonary Fibrosis							PM2_su, PP2, ****PS4_su, PP4, PM1_su	VUS/LP	ClinVar			0.179	0.307	0.418	-0.0676199	20.1	0.1896
5-1293898-G-A	p.Ser368Phe	ENSG00000164362	ENST00000310581	ENSP00000309572	TRBD	1		1 proband (AA) (19936245), 5 views varsome, 1 X clinvar (IPF)	pancytopenia, aplastic anemia, pulmonary fibrosisDyskeratosis congenita, autosomal dominant, 2|Idiopathic Pulmonary Fibrosis	pancytopenia, aplastic anemia, pulmonary fibrosis		TRAP		10 (±8) [1]		PM2_su, PP2, PS4_su, PM1_su, PP4, PS3_su**	VUS/LP	Telomerase;ClinVar;LOVD	19147845		0.154	0.572	0.765	0.109735	15.57	0.1466
5-1293896-T-C	p.Arg369Gly	ENSG00000164362	ENST00000310581	ENSP00000309572	TRBD	1		1 view varsome, 2 clinvar submissions	Idiopathic Pulmonary Fibrosis|Dyskeratosis congenita, autosomal dominant, 2							PM2_su, PP2, ****PS4_su, PP4, PM1_su	VUS/LP	ClinVar			0.073	0.116	0.358	-0.304914	7.967	0.0726
5-1293884-G-A	p.Pro373Ser	ENSG00000164362	ENST00000310581	ENSP00000309572	TRBD	1		4 views varsome	Dyskeratosis congenita, autosomal dominant, 2|Idiopathic Pulmonary Fibrosis							PM2_su, PP2, ****PS4_su, PP4, PM1_su	VUS/LP	ClinVar			0.095	0.213	0.397	-0.28101	0.011	0.0943
5-1293878-T-C	p.Thr375Ala	ENSG00000164362	ENST00000310581	ENSP00000309572	TRBD	1		1 view varsome	Dyskeratosis congenita, autosomal dominant, 2|Idiopathic Pulmonary Fibrosis							PM2_su, PP2, ****PS4_su, PP4, PM1_su	VUS/LP	ClinVar			0.058	0.236	0.232	-0.422833	0.093	0.0679
5-1293867-C-A	p.Arg378Ser	ENSG00000164362	ENST00000310581	ENSP00000309572	TRBD	1		2 views varsome	Dyskeratosis congenita, autosomal dominant, 2|Idiopathic Pulmonary Fibrosis							PM2_su, PP2, ****PS4_su, PP4, PM1_su	VUS/LP	ClinVar			0.12	0.426	0.493	-0.0709015	14.99	0.2108
5-1293863-G-T	p.Pro380Thr	ENSG00000164362	ENST00000310581	ENSP00000309572	TRBD	1		2 views varsome, 2 clinvar entries	Dyskeratosis congenita, autosomal dominant, 2|Idiopathic Pulmonary Fibrosis							PM2_su, PP2, ****PS4_su, PP4, PM1_su	VUS/LP	ClinVar			0.234	0.3	0.611	-0.182956	8.571	0.1204
5-1293863-G-A	p.Pro380Ser	ENSG00000164362	ENST00000310581	ENSP00000309572	TRBD	2	0.000750811	30 views varsome, 1/8 DC (compound het with DKC1 c.961C>A) (27033759), 4 clinvar (IPF, IPF, nil, nil)	Idiopathic Pulmonary Fibrosis|Dyskeratosis congenita, autosomal dominant, 2|Idiopathic Pulmonary Fibrosis		TRF	TRAP		~20 [1]		BS1, PP4, PS3_su**	VUS/LB	gnomAD;ClinVar;LOVD	21520174; 27033759		0.532	0.553	.	0.0565644	8.919	0.1046
5-1293860-G-C	p.Arg381Gly	ENSG00000164362	ENST00000310581	ENSP00000309572	TRBD	1		1/23 families with DC (26024875), 15 views varsome, 1X clinvar	dyskeratosis congenitaDyskeratosis congenita, autosomal dominant, 2|Idiopathic Pulmonary Fibrosis	dyskeratosis congenita	qPCR	TRAP		51 (±20) [1]		PM2_su, PP2, PS4_su, PM1_su, PP4	VUS/LP	Telomerase;ClinVar	26024875		0.473	0.606	0.473	0.0703077	23.2	0.1827
5-1293860-G-A	p.Arg381Cys	ENSG00000164362	ENST00000310581	ENSP00000309572	TRBD	1		6 views varsome, 1/23 families with DC (26024875)	dyskeratosis congenita	dyskeratosis congenita	qPCR	TRAP		66 (±20) [1]		PM2_su, PP2, PS4_su, PP4, PM1_su	VUS/LP	Telomerase	26024875		0.187	0.701	0.513	0.112347	24	0.1692
5-1293857-G-C	p.Leu382Val	ENSG00000164362	ENST00000310581	ENSP00000309572	TRBD	1		1 view varsome, 2 clinvar submissions	Dyskeratosis congenita, autosomal dominant, 2|Idiopathic Pulmonary Fibrosis							PM2_su, PP2, ****PS4_su, PP4, PM1_su	VUS/LP	ClinVar			0.174	0.734	0.493	0.0569874	18.4	0.2026
5-1293849-C-G	p.Gln384His	ENSG00000164362	ENST00000310581	ENSP00000309572	TRBD	1		1 view varsome	Dyskeratosis congenita, autosomal dominant, 2|Idiopathic Pulmonary Fibrosis							PM2_su, PP2, ****PS4_su, PP4, PM1_su	VUS/LP	ClinVar			0.138	0.352	0.405	-0.228931	10.69	0.1801
5-1293848-G-A	p.Arg385Cys	ENSG00000164362	ENST00000310581	ENSP00000309572	TRBD	1		3 views varsome, 2 clinvar submissions	Dyskeratosis congenita, autosomal dominant, 2|Idiopathic Pulmonary Fibrosis							PM2_su, PP2, ****PS4_su, PP4, PM1_su	VUS/LP	ClinVar			0.371	0.846	0.538	0.316752	25.1	0.3835
5-1293833-G-A	p.Arg390Trp	ENSG00000164362	ENST00000310581	ENSP00000309572	TRBD	1		4 views varsome	Dyskeratosis congenita, autosomal dominant, 2|Idiopathic Pulmonary Fibrosis							PM2_su, PP2, ****PS4_su, PP4, PM1_su	VUS/LP	ClinVar			0.4	0.688	0.549	0.148532	25.2	0.3339
5-1293832-C-T	p.Arg390Gln	ENSG00000164362	ENST00000310581	ENSP00000309572	TRBD	1		6 views varsome	Dyskeratosis congenita, autosomal dominant, 2|Idiopathic Pulmonary Fibrosis							PM2_su, PP2, ****PS4_su, PP4, PM1_su	VUS/LP	ClinVar			0.458	0.765	0.487	0.333045	24	0.2004
5-1293808-C-T	p.Gly398Glu	ENSG00000164362	ENST00000310581	ENSP00000309572	TRBD	1		4 views varsome, 2 clinvar submissions	Idiopathic Pulmonary Fibrosis|Dyskeratosis congenita, autosomal dominant, 2							PM2_su, PP2, ****PS4_su, PP4, PM1_su	VUS/LP	ClinVar			0.079	0.125	0.37	-0.213228	0.736	0.1229
5-1293805-T-C	p.Asn399Ser	ENSG00000164362	ENST00000310581	ENSP00000309572	TRBD	1		1 view varsome	Idiopathic Pulmonary Fibrosis|Dyskeratosis congenita, autosomal dominant, 2							PM2_su, PP2, ****PS4_su, PP4, PM1_su	VUS/LP	ClinVar			0.294	0.611	0.695	-0.0580954	22.8	0.1633
5-1293791-G-C	p.Pro404Ala	ENSG00000164362	ENST00000310581	ENSP00000309572	TRBD	1		4 views varsome	Idiopathic Pulmonary Fibrosis|Dyskeratosis congenita, autosomal dominant, 2							PM2_su, PP2, ****PS4_su, PP4, PM1_su	VUS/LP	ClinVar			0.359	0.577	0.503	-0.0374866	22.5	0.0939
5-1293785-C-T	p.Gly406Arg	ENSG00000164362	ENST00000310581	ENSP00000309572	TRBD	1		14 views varsome, 2 clinvar entries	Dyskeratosis congenita, autosomal dominant, 2							PM2_su, PP2, ****PS4_su, PP4, PM1_su	VUS/LP	ClinVar			0.136	0.259	0.394	-0.255891	10.62	0.0858
5-1293782-C-T	p.Val407Met	ENSG00000164362	ENST00000310581	ENSP00000309572	TRBD	1		2 views varsome	Dyskeratosis congenita, autosomal dominant, 2|Idiopathic Pulmonary Fibrosis							PM2_su, PP2, ****PS4_su, PP4, PM1_su	VUS/LP	ClinVar			0.102	0.189	0.749	-0.203215	11.97	0.0952
5-1293782-C-G	p.Val407Leu	ENSG00000164362	ENST00000310581	ENSP00000309572	TRBD	1		0 views varsome	Dyskeratosis congenita, autosomal dominant, 2|Idiopathic Pulmonary Fibrosis							PM2_su, PP2, ****PS4_su, PP4, PM1_su	VUS/LP	ClinVar			0.093	0.265	0.725	-0.200934	14.26	0.085
5-1293769-G-A	p.Thr411Met	ENSG00000164362	ENST00000310581	ENSP00000309572	TRBD	1		16 views varsome, 2 clinvar entries	Dyskeratosis congenita, autosomal dominant, 2|Idiopathic Pulmonary Fibrosis							PM2_su, PP2, ****PS4_su, PP4, PM1_su	VUS/LP	ClinVar			0.121	0.299	0.679	-0.187849	13.36	0.0786
5-1293767-G-A	p.His412Tyr	ENSG00000164362	ENST00000310581	ENSP00000309572	TRBD	7	0.0032478	1 in 591 AML (19147845), 412 views in varsome, 11 clinvar submissions, 2/200 aa (15814878), case as compound het (18042801), 1/20 AML families (19760749), 1/94 AML/MDS (32313107)	Dyskeratosis congenita, autosomal dominant, 2|Idiopathic Pulmonary Fibrosis|Pulmonary fibrosis and/or bone marrow failure, telomere-related, 1|Aplastic anemia|Dyskeratosis congenita, autosomal recessive, 4	polymorphism/aplastic anemia/myelodysplastic syndrome/idiopathic pulmonary fibrosis	F-FISH	TRAP;DTA;NB;DBA	91 - 120 (±20)[4]	36 - 50 (±20)[2]		BS1, BS3_su	Likely Benign	Telomerase;gnomAD;ClinVar;LOVD	15814878;18753630;18931339;28495692;32313107;23901009; Bryan et al., unpublished	12 clinvar submission (3 pathogenic, 2 benign, 7 likely benign)	0.435	0.672	.	0.139499	17.59	0.0801
5-1293763-C-T	p.Cys413Tyr	ENSG00000164362	ENST00000310581	ENSP00000309572	TRBD	1		0 views varsome	Dyskeratosis congenita, autosomal dominant, 2|Idiopathic Pulmonary Fibrosis							PM2_su, PP2, ****PS4_su, PP4, PM1_su	VUS/LP	ClinVar			0.69	0.896	0.678	0.469132	24.2	0.9034
5-1293757-A-C	p.Leu415Arg	ENSG00000164362	ENST00000310581	ENSP00000309572	TRBD	1		0 views varsome	Idiopathic Pulmonary Fibrosis|Dyskeratosis congenita, autosomal dominant, 2							PM2_su, PP2, ****PS4_su, PP4, PM1_su	VUS/LP	ClinVar			0.106	0.354	0.703	-0.121306	12.99	0.0914
5-1293751-G-C	p.Ala417Gly	ENSG00000164362	ENST00000310581	ENSP00000309572	TRBD	1		2 views varsome	Idiopathic Pulmonary Fibrosis|Dyskeratosis congenita, autosomal dominant, 2							PM2_su, PP2, ****PS4_su, PP4, PM1_su	VUS/LP	ClinVar			0.043	0.178	0.744	-0.35748	0.721	0.0799
5-1293751-G-A	p.Ala417Val	ENSG00000164362	ENST00000310581	ENSP00000309572	TRBD	1		0 views varsome	Idiopathic Pulmonary Fibrosis|Dyskeratosis congenita, autosomal dominant, 2							PM2_su, PP2, ****PS4_su, PP4, PM1_su	VUS/LP	ClinVar			0.106	0.171	0.633	-0.345712	0.645	0.0794
5-1293746-C-A	p.Val419Phe	ENSG00000164362	ENST00000310581	ENSP00000309572	TRBD	1		11 views varsome, 2 clinvar entries	Dyskeratosis congenita, autosomal dominant, 2|Idiopathic Pulmonary Fibrosis							PM2_su, PP2, ****PS4_su, PP4, PM1_su	VUS/LP	ClinVar			0.163	0.316	0.564	-0.21378	9.395	0.1002
5-1293740-G-A	p.Pro421Ser	ENSG00000164362	ENST00000310581	ENSP00000309572	TRBD	1		1 view varsome	Dyskeratosis congenita, autosomal dominant, 2|Idiopathic Pulmonary Fibrosis							PM2_su, PP2, ****PS4_su, PP4, PM1_su	VUS/LP	ClinVar			0.088	0.132	0.457	-0.358511	0.027	0.0748
5-1293731-C-T	p.Gly424Ser	ENSG00000164362	ENST00000310581	ENSP00000309572	TRBD	1		5 views varsome, 2 clinvar entries	Dyskeratosis congenita, autosomal dominant, 2|Idiopathic Pulmonary Fibrosis							PM2_su, PP2, ****PS4_su, PP4, PM1_su	VUS/LP	ClinVar			0.034	0.324	.	-0.239479	7.778	0.0842
5-1293723-A-C	p.Cys426Trp	ENSG00000164362	ENST00000310581	ENSP00000309572	TRBD	1		1 view varsome	Dyskeratosis congenita, autosomal dominant, 2|Idiopathic Pulmonary Fibrosis							PM2_su, PP2, ****PS4_su, PP4, PM1_su	VUS/LP	ClinVar			0.185	0.383	0.554	-0.138758	8.761	0.1078
5-1293716-C-T	p.Glu429Lys	ENSG00000164362	ENST00000310581	ENSP00000309572	TRBD	1		31 views varsome	Idiopathic Pulmonary Fibrosis|Dyskeratosis congenita, autosomal dominant, 2							PM2_su, PP2, ****PS4_su, PP4, PM1_su	VUS/LP	ClinVar			0.134	0.36	0.378	-0.176027	12.45	0.0895
5-1293710-G-T	p.Pro431Thr	ENSG00000164362	ENST00000310581	ENSP00000309572	TRBD	1		2 views varsome, 2 clinvar entries	Dyskeratosis congenita, autosomal dominant, 2|Idiopathic Pulmonary Fibrosis							PM2_su, PP2, ****PS4_su, PP4, PM1_su	VUS/LP	ClinVar			0.047	0.284	.	-0.196875	4.422	0.0691
5-1293703-C-T	p.Gly433Asp	ENSG00000164362	ENST00000310581	ENSP00000309572	TRBD	1	0.000347868	30 views varsome, 2 clinvar entries	Idiopathic Pulmonary Fibrosis|Dyskeratosis congenita, autosomal dominant, 2							BS1, PP4	VUS/LB	gnomAD;ClinVar			0.119	0.289	0.298	-0.185849	13.6	0.0718
5-1293700-G-A	p.Ser434Phe	ENSG00000164362	ENST00000310581	ENSP00000309572	TRBD	1		1 view varsome, 2 clinvar submissions	Dyskeratosis congenita, autosomal dominant, 2|Idiopathic Pulmonary Fibrosis							PM2_su, PP2, ****PS4_su, PP4, PM1_su	VUS/LP	ClinVar			0.122	0.367	0.426	-0.203203	13.35	0.0986
5-1293698-C-G	p.Val435Leu	ENSG00000164362	ENST00000310581	ENSP00000309572	TRBD	1		4 views in varsome, 1/1514 AML/MDS (34019641)			TRF	TEA			~72 [1]	PM2_su, PP2, PM1_su, PS4_su	VUS/LP		34019641		0.06	0.251	0.294	-0.21927	5.78	0.0881
5-1293691-G-A	p.Ala437Val	ENSG00000164362	ENST00000310581	ENSP00000309572	TRBD	1		5 views varsome	Idiopathic Pulmonary Fibrosis|Dyskeratosis congenita, autosomal dominant, 2							PM2_su, PP2, ****PS4_su, PP4, PM1_su	VUS/LP	ClinVar			0.102	0.292	0.398	-0.223073	11.2	0.0708
5-1293686-C-T	p.Glu439Lys	ENSG00000164362	ENST00000310581	ENSP00000309572	TRBD	1		1 view varsome	Dyskeratosis congenita, autosomal dominant, 2|Idiopathic Pulmonary Fibrosis							PM2_su, PP2, ****PS4_su, PP4, PM1_su	VUS/LP	ClinVar			0.127	0.284	0.286	-0.21438	3.862	0.0818
5-1293686-C-G	p.Glu439Gln	ENSG00000164362	ENST00000310581	ENSP00000309572	TRBD	1		1 view varsome	Idiopathic Pulmonary Fibrosis|Dyskeratosis congenita, autosomal dominant, 2							PM2_su, PP2, ****PS4_su, PP4, PM1_su	VUS/LP	ClinVar			0.191	0.312	0.44	-0.145789	6.532	0.0847
5-1293677-C-T	p.Asp442Asn	ENSG00000164362	ENST00000310581	ENSP00000309572	TRBD	1		Aplastic anaemia + short telomeres (30523342), 6 view varsome	Idiopathic Pulmonary Fibrosis|Dyskeratosis congenita, autosomal dominant, 2							PM2_su, PP2, PS4_su, PP4, PM1_su	VUS/LP	ClinVar	30523342		0.098	0.126	0.277	-0.348389	7.149	0.0859
5-1293669-G-T	p.Asp444Glu	ENSG00000164362	ENST00000310581	ENSP00000309572	TRBD	1		3 views varsome, 2 clinvar submissions	Dyskeratosis congenita, autosomal dominant, 2|Idiopathic Pulmonary Fibrosis							PM2_su, PP2, ****PS4_su, PP4, PM1_su	VUS/LP	ClinVar			0.075	0.231	0.292	-0.266714	9.707	0.1249
5-1293667-G-C	p.Pro445Arg	ENSG00000164362	ENST00000310581	ENSP00000309572	TRBD	1		1 view varsome	Dyskeratosis congenita, autosomal dominant, 2|Idiopathic Pulmonary Fibrosis							PM2_su, PP2, ****PS4_su, PP4, PM1_su	VUS/LP	ClinVar			0.084	0.269	0.404	-0.267938	0.002	0.0666
5-1293665-G-T	p.Arg446Ser	ENSG00000164362	ENST00000310581	ENSP00000309572	TRBD	1	0.000220046	cirrhosis (21520174), 30 views varsome, 6 clinvar entries	Idiopathic Pulmonary Fibrosis|Dyskeratosis congenita, autosomal dominant, 2							BS1, PP4	VUS/LB	gnomAD;ClinVar	21520174		0.2	0.417	0.444	-0.186056	8.029	0.1351
5-1293665-G-C	p.Arg446Gly	ENSG00000164362	ENST00000310581	ENSP00000309572	TRBD	1		12 views varsome	Dyskeratosis congenita, autosomal dominant, 2|Idiopathic Pulmonary Fibrosis							PM2_su, PP2, ****PS4_su, PP4, PM1_su	VUS/LP	ClinVar			0.175	0.221	.	-0.248986	0.026	0.062
5-1293665-G-A	p.Arg446Cys	ENSG00000164362	ENST00000310581	ENSP00000309572	TRBD	1		9 views varsome	Dyskeratosis congenita, autosomal dominant, 2|Idiopathic Pulmonary Fibrosis							PM2_su, PP2, ****PS4_su, PP4, PM1_su	VUS/LP	ClinVar			0.113	0.19	0.398	-0.300926	0.211	0.112
5-1293637-T-A	p.His455Leu	ENSG00000164362	ENST00000310581	ENSP00000309572	TRBD	1		1 view varsome, 2 clinvar submissions	Dyskeratosis congenita, autosomal dominant, 2|Idiopathic Pulmonary Fibrosis							PM2_su, PP2, ****PS4_su, PP4, PM1_su	VUS/LP	ClinVar			0.462	0.845	0.434	0.302024	26	0.4173
5-1293629-G-T	p.Pro458Thr	ENSG00000164362	ENST00000310581	ENSP00000309572	TRBD	1		1 view varsome	Idiopathic Pulmonary Fibrosis|Dyskeratosis congenita, autosomal dominant, 2							PM2_su, PP2, ****PS4_su, PP4, PM1_su	VUS/LP	ClinVar			0.187	0.642	0.481	0.0523092	23.2	0.1111
5-1293619-A-T	p.Val461Glu	ENSG00000164362	ENST00000310581	ENSP00000309572	TRBD	1		2 views varsome, 1/1514 MDS (34019641)			TRF	TEA			~7 [1]	PS3_su***, PM2_su, PP2, PM1_su, PS4_su	VUS/LP		34019641		0.818	0.958	0.735	0.452903	26.2	0.8961
5-1293608-C-G	p.Val465Leu	ENSG00000164362	ENST00000310581	ENSP00000309572	TRBD	1	0.000100806	acute myeloid leukaemia (26298771), 19 views varsome, 3 clinvar entries	Idiopathic Pulmonary Fibrosis|Dyskeratosis congenita, autosomal dominant, 2|Acute myeloid leukemia|Pulmonary fibrosis and/or bone marrow failure, telomere-related, 1|Dyskeratosis congenita, autosomal dominant 1|Cutaneous malignant melanoma 9|Aplastic anemia|Idiopathic Pulmonary Fibrosis|Dyskeratosis congenita, autosomal dominant, 2							BS1, PP4	VUS/LB	gnomAD;ClinVar	26298771		0.13	0.2	0.467	-0.32	4.593	0.0664
5-1293590-G-A	p.Arg471Trp	ENSG00000164362	ENST00000310581	ENSP00000309572	TRBD	1		4 views varsome	Idiopathic Pulmonary Fibrosis|Dyskeratosis congenita, autosomal dominant, 2							PM2_su, PP2, ****PS4_su, PP4, PM1_su	VUS/LP	ClinVar			0.426	0.23	.	-0.287058	15.67	0.1177
5-1293584-C-G	p.Val473Leu	ENSG00000164362	ENST00000310581	ENSP00000309572	TRBD	1		pulmonary fibrosis + short telomeres (27540018), 1 view varsome	Idiopathic Pulmonary Fibrosis|Dyskeratosis congenita, autosomal dominant, 2		qPCR					PM2_su, PP2, PS4_su, PP4, PM1_su	VUS/LP	ClinVar	27540018		0.388	0.618	0.609	-0.11173	23.2	0.3795
5-1293580-G-A	p.Pro474Leu	ENSG00000164362	ENST00000310581	ENSP00000309572	TRBD	1		1 view varsome	Dyskeratosis congenita, autosomal dominant, 2|Idiopathic Pulmonary Fibrosis							PM2_su, PP2, ****PS4_su, PP4, PM1_su	VUS/LP	ClinVar			0.735	0.822	0.824	0.252081	24.5	0.6447
5-1293565-C-T	p.Gly479Asp	ENSG00000164362	ENST00000310581	ENSP00000309572	TRBD	1		1 view varsome, 2 clinvar submissions	Idiopathic Pulmonary Fibrosis|Dyskeratosis congenita, autosomal dominant, 2							PM2_su, PP2, ****PS4_su, PP4, PM1_su	VUS/LP	ClinVar			0.828	0.927	0.539	0.572441	24.9	0.9496
5-1293551-C-T	p.Glu484Lys	ENSG00000164362	ENST00000310581	ENSP00000309572	TRBD	1		1/1514 MDS (34019641), 2 views varsome, 1 clinvar (IPF)	Dyskeratosis congenita, autosomal dominant, 2|Idiopathic Pulmonary Fibrosis		TRF	TEA			~71 [1]	PM2_su, PP2, PM1_su, PS4_su, PP4	VUS/LP	ClinVar	34019641		0.049	0.195	0.464	-0.450349	3.608	0.1319
5-1293551-C-G	p.Glu484Gln	ENSG00000164362	ENST00000310581	ENSP00000309572	TRBD	1		6 views varsome, 2 clivar entries	Idiopathic Pulmonary Fibrosis|Dyskeratosis congenita, autosomal dominant, 2							PM2_su, PP2, ****PS4_su, PP4, PM1_su	VUS/LP	ClinVar			0.079	0.253	0.508	-0.392304	1.586	0.0784
5-1293545-G-A	p.Arg486Cys	ENSG00000164362	ENST00000310581	ENSP00000309572	TRBD	2 (POSSIBLY MORE)		1/46 families with 2 or more cases of IPF (17460043)	idiopathic pulmonary fibrosisIdiopathic Pulmonary Fibrosis	idiopathic pulmonary fibrosis	qPCR;TRF	TRAP		45 (±5) [1]		PS4_m, PM2_su, PP2, PM1_su, PP4	Likely pathogenic	Telomerase;ClinVar;LOVD	17460043;20502709;27540018		0.461	0.714	0.663	0.303951	23.9	0.1336
5-1293542-A-G	p.Phe487Leu	ENSG00000164362	ENST00000310581	ENSP00000309572	TRBD	1		liver disease and bone marrow failure (29463756), 5 views varsome	liver disease and bone marrow failure	liver disease and bone marrow failure						PM2_su, PP2, PS4_su, PP4, PM1_su	VUS/LP	Telomerase	29463756		0.55	0.737	0.693	0.0296765	23.7	0.9672
5-1293518-T-G	p.Ile495Leu	ENSG00000164362	ENST00000310581	ENSP00000309572	TRBD	1		1 view varsome, 2 clinvar submissions	Dyskeratosis congenita, autosomal dominant, 2|Idiopathic Pulmonary Fibrosis							PM2_su, PP2, ****PS4_su, PP4, PM1_su	VUS/LP	ClinVar			0.13	0.26	0.56	-0.419873	0.01	0.087
5-1293490-G-C	p.Ser504Trp	ENSG00000164362	ENST00000310581	ENSP00000309572	TRBD	1		1 view varsome, 2 clinvar submissions	Idiopathic Pulmonary Fibrosis|Dyskeratosis congenita, autosomal dominant, 2							PM2_su, PP2, ****PS4_su, PP4, PM1_su	VUS/LP	ClinVar			0.556	0.545	0.414	0.0434463	23.1	0.45
5-1293490-G-A	p.Ser504Leu	ENSG00000164362	ENST00000310581	ENSP00000309572	TRBD	2		dyskeratosis congenita (27836952), idiopathic pulmonary fibrosis + short telomeres (33214205)	Pulmonary fibrosis	Pulmonary fibrosis	TRF					PS4_m, PM2_su, PP2, PM1_su, PP4	likely pathogenic	Telomerase	27836952;33214205;34079006		0.205	0.481	0.414	-0.0489429	19.73	0.258
5-1293475-G-A	p.Thr509Met	ENSG00000164362	ENST00000310581	ENSP00000309572	TRBD	1		9 views varome, 2 clinvar entries	Idiopathic Pulmonary Fibrosis|Dyskeratosis congenita, autosomal dominant, 2							PM2_su, PP2, ****PS4_su, PP4, PM1_su	VUS/LP	ClinVar			0.077	0.189	0.32	-0.40263	4.586	0.0876
5-1293460-A-C	p.Val514Gly	ENSG00000164362	ENST00000310581	ENSP00000309572	TRBD	1		1 view varsome	Dyskeratosis congenita, autosomal dominant, 2|Idiopathic Pulmonary Fibrosis							PM2_su, PP2, ****PS4_su, PP4, PM1_su	VUS/LP	ClinVar			0.539	0.757	0.441	0.424678	23.3	0.4476
5-1293454-T-C	p.Asp516Gly	ENSG00000164362	ENST00000310581	ENSP00000309572	TRBD	1	8.00288e-05	8 views varsome				DTA;DBA	~100 [1]			BS1, BS3_su	Likely Benign	gnomAD	21051362		0.184	0.735	0.561	0.221998	23.9	0.3641
5-1293442-A-G	p.Leu520Pro	ENSG00000164362	ENST00000310581	ENSP00000309572	TRBD	1		1 view varsome	Dyskeratosis congenita, autosomal dominant, 2|Idiopathic Pulmonary Fibrosis							PM2_su, PP2, ****PS4_su, PP4, PM1_su	VUS/LP	ClinVar			0.72	0.923	0.83	0.436809	24.8	0.9024
5-1293440-G-C	p.Arg521Gly	ENSG00000164362	ENST00000310581	ENSP00000309572	TRBD	1		1 view varsome	Dyskeratosis congenita, autosomal dominant, 2|Idiopathic Pulmonary Fibrosis							PM2_su, PP2, ****PS4_su, PP4, PM1_su	VUS/LP	ClinVar			0.206	0.503	0.577	-0.112213	22.6	0.1241
5-1293440-G-A	p.Arg521Cys	ENSG00000164362	ENST00000310581	ENSP00000309572	TRBD	1		6 views varsome, 2 clivar entries	Idiopathic Pulmonary Fibrosis|Dyskeratosis congenita, autosomal dominant, 2							PM2_su, PP2, ****PS4_su, PP4, PM1_su	VUS/LP	ClinVar			0.333	0.297	0.537	-0.224284	21.5	0.1096
5-1293432-G-C	p.Ser523Arg	ENSG00000164362	ENST00000310581	ENSP00000309572	TRBD	1		0 views varsome	Idiopathic Pulmonary Fibrosis|Dyskeratosis congenita, autosomal dominant, 2							PM2_su, PP2, ****PS4_su, PP4, PM1_su	VUS/LP	ClinVar			0.148	0.109	0.484	-0.297695	13.76	0.2523
5-1293431-G-C	p.Pro524Ala	ENSG00000164362	ENST00000310581	ENSP00000309572	TRBD	1	4.0179e-06	11 varsome views, 1 clinvar (IPF)	aplastic anemiaDyskeratosis congenita, autosomal dominant, 2|Idiopathic Pulmonary Fibrosis	aplastic anemia	qPCR	TRAP		10 (±5) [1]		PS3_su**, PP2, PS4_su, PM1_su, PP4	VUS/LP	Telomerase;gnomAD;ClinVar;LOVD	24763404		0.167	0.419	0.495	-0.156416	22.9	0.081
5-1282739-C-A	p.Gly525Val	ENSG00000164362	ENST00000310581	ENSP00000309572	TRBD	1		0 views varsome, 2 clinvar entries	Idiopathic Pulmonary Fibrosis|Dyskeratosis congenita, autosomal dominant, 2							PM2_su, PP2, ****PS4_su, PP4, PM1_su	VUS/LP	ClinVar			0.202	0.476	.	-0.135326	25	0.1747
5-1282730-C-T	p.Cys528Tyr	ENSG00000164362	ENST00000310581	ENSP00000309572	TRBD	1		0 views varsome	Dyskeratosis congenita, autosomal dominant, 2|Idiopathic Pulmonary Fibrosis							PM2_su, PP2, ****PS4_su, PP4, PM1_su	VUS/LP	ClinVar			0.228	0.334	0.493	-0.294235	13.78	0.1061
5-1282729-A-C	p.Cys528Trp	ENSG00000164362	ENST00000310581	ENSP00000309572	TRBD	1		Idiopathic pulmonary fibrosis + short telomeres (29281671), 7 views varsome	Pulmonary fibrosis	Pulmonary fibrosis	qPCR or F-FISH					PM2_su, PP2, PS4_su, PP4, PM1_su	VUS/LP	Telomerase;LOVD	29281671;33214205		0.092	0.225	0.483	-0.417722	0.432	0.1595
5-1282710-G-A	p.Arg535Cys	ENSG00000164362	ENST00000310581	ENSP00000309572	TRBD	3		1/121 patients with suspected/known TBD (30791107), 1/115 patients with TERT mutations (also US, different centre to other study), 1 internal case (unpublished), 1 X clinvar (IPF), 4 views varsome	Dyskeratosis congenita, autosomal dominant, 2|Idiopathic Pulmonary Fibrosis		qPCR	DTA;NB				PS4_m, PM2_su, PP2, PP4, PM1_su	VUS/LP	ClinVar	27540018;30791107		0.131	0.567	0.637	-0.155346	23.1	0.1455
5-1282706-A-T	p.Leu536Gln	ENSG00000164362	ENST00000310581	ENSP00000309572	TRBD	1		0 views varsome	Dyskeratosis congenita, autosomal dominant, 2|Idiopathic Pulmonary Fibrosis							PM2_su, PP2, ****PS4_su, PP4, PM1_su	VUS/LP	ClinVar			0.186	0.304	0.658	-0.352836	4.64	0.0694
5-1282698-C-G	p.Glu539Gln	ENSG00000164362	ENST00000310581	ENSP00000309572	TRBD	1		1 view varsome, 2 clinvar submissions	Dyskeratosis congenita, autosomal dominant, 2|Idiopathic Pulmonary Fibrosis							PM2_su, PP2, ****PS4_su, PP4, PM1_su	VUS/LP	ClinVar			0.077	0.06	0.357	-0.374921	12.9	0.0985
5-1282688-G-A	p.Ala542Val	ENSG00000164362	ENST00000310581	ENSP00000309572	TRBD	1		Idiopathic pulmonary fibrosis + short telomeres (29891356), 0 views varsome	Idiopathic Pulmonary Fibrosis|Dyskeratosis congenita, autosomal dominant, 2							PM2_su, PP2, PS4_su, PP4, PM1_su	VUS/LP	ClinVar	29891356		0.342	0.474	0.417	-0.0873781	22.6	0.2754
5-1282674-A-C	p.Trp547Gly	ENSG00000164362	ENST00000310581	ENSP00000309572	TRBD	1		7 views varssome	Dyskeratosis congenita, autosomal dominant, 2|Idiopathic Pulmonary Fibrosis							PM2_su, PP2, ****PS4_su, PP4, PM1_su	VUS/LP	ClinVar			0.805	0.895	0.799	0.424839	24.9	0.7039
5-1282666-C-T	p.Met549Ile	ENSG00000164362	ENST00000310581	ENSP00000309572	TRBD	1		5 views varsome, 2 clinvar entries	Idiopathic Pulmonary Fibrosis|Dyskeratosis congenita, autosomal dominant, 2							PM2_su, PP2, ****PS4_su, PP4, PM1_su	VUS/LP	ClinVar			0.391	0.563	0.571	-0.151793	23.8	0.5771
5-1282662-C-T	p.Val551Met	ENSG00000164362	ENST00000310581	ENSP00000309572	TRBD	1		1 view varsome	Idiopathic Pulmonary Fibrosis|Dyskeratosis congenita, autosomal dominant, 2							PM2_su, PP2, ****PS4_su, PP4, PM1_su	VUS/LP	ClinVar			0.097	0.264	0.525	-0.407241	16.54	0.1334
5-1282650-C-G	p.Glu555Gln	ENSG00000164362	ENST00000310581	ENSP00000309572	TRBD	1		19 views varsome, 2 clinvar entries	Idiopathic Pulmonary Fibrosis|Dyskeratosis congenita, autosomal dominant, 2							PM2_su, PP2, ****PS4_su, PP4, PM1_su	VUS/LP	ClinVar			0.095	0.191	0.579	-0.343494	17.31	0.1905
5-1282643-A-G	p.Leu557Pro	ENSG00000164362	ENST00000310581	ENSP00000309572	TRBD	1		1 DC case (32054657), 21 views varsome	hoyeraal-hreidarsson syndrome		TRF;qPCR;F-FISH	DTA;NB;DBA	60 (±1) [1]			PS3_su, PM2_su, PP1, PP2, PM1_su, PP4, PS4_su	VUS/LP		32054657;35477117		0.935	0.918	0.801	0.394876	23.8	0.9005
5-1282633-G-T	p.Phe560Leu	ENSG00000164362	ENST00000310581	ENSP00000309572	TRBD	1		1 view varsome	Idiopathic Pulmonary Fibrosis|Dyskeratosis congenita, autosomal dominant, 2							PM2_su, PP2, ****PS4_su, PP4, PM1_su	VUS/LP	ClinVar			0.336	0.597	0.668	0.0303963	15.19	0.911
5-1282613-G-A	p.Thr567Met	ENSG00000164362	ENST00000310581	ENSP00000309572	TRBD	2		10 views varsome, 1 seg, in HHS (23538340), 1 clinvar (nil), 1/1514 MDS cases (34019641)			FISH;TRF	TRAP;DTA;NB;TEA	48 - 60 [1]	~69 [1]	~18 [1]	PS3_m, PS4_m, PM2_su, PP1_st, PP2	Pathogenic	ClinVar;LOVD	23538340;34019641		0.459	0.56	0.435	0.00516958	18.05	0.0936
5-1282604-T-C	p.Lys570Arg	ENSG00000164362	ENST00000310581	ENSP00000309572	TRBD	1		2 views varsome, 1/1514 MDS cases (34019641)			TRF	TEA			~60 [1]	PM2_su, PM5_m, PP2, PS4_su, PM1_su	Likely pathogenic		34019641		0.481	0.813	0.803	-0.101941	23.7	0.1206
5-1282603-C-G	p.Lys570Asn	ENSG00000164362	ENST00000310581	ENSP00000309572	TRBD	6		associated with −124C>T somatic, 1/23 DC families (26024875), 23 views varsome, 1/96 Japanese children with acquired AA (16627250), 1/80 patients with inherited and acquired bone marrow failure (24 with dyskeratosis congenita, 36 with constitutional aplastic anemia, 13 with idiopathic and 7 with other forms of bone marrow failure). (15885610)	Pulmonary fibrosis;aplastic anemia;Hoyeraal Hreidarsson syndrome;Dyskeratosis congenita, autosomal dominant 1	Pulmonary fibrosis, Heterozygote presents as aplastic anemia, Homozygote presents as Hoyeraal Hreidarsson syndrome	F-FISH	TRAP;DTA;NB;DBA	9 - 42 (±6)[2]	1 - 7 [2]		PS3_su, PS4, PM2_su, PP1_st, PP2, PM1_su, PP4	Pathogenic	Telomerase;ClinVar	25612863;16990594;23538340;19760749;19147845;19674077;23901009;26024875;28192371;30523342;31268371;32313107		0.156	0.517	0.532	-0.207223	23.6	0.9369
5-1282601-T-C	p.Asn571Ser	ENSG00000164362	ENST00000310581	ENSP00000309572	TRBD	1		1 DC case (29463756), 10 views varsome	pulmonary fibrosis and bone marrow failure	pulmonary fibrosis and bone marrow failure						PM2_su, PP2, PS4_su, PP4, PM1_su	VUS/LP	Telomerase	29463756		0.393	0.672	0.417	-0.0970334	24.1	0.4639
5-1282597-C-A	p.Arg572Ser	ENSG00000164362	ENST00000310581	ENSP00000309572	TRBD	1		1 view varsome	Dyskeratosis congenita, autosomal dominant, 2|Idiopathic Pulmonary Fibrosis							PM2_su, PP2, ****PS4_su, PP4, PM1_su	VUS/LP	ClinVar			0.311	0.671	0.527	-0.0131905	22.4	0.3667
5-1282576-A-T	p.Ser579Arg	ENSG00000164362	ENST00000310581	ENSP00000309572	TRBD	1		1 view varsome	Idiopathic Pulmonary Fibrosis|Dyskeratosis congenita, autosomal dominant, 2							PM2_su, PP2, ****PS4_su, PP4, PM1_su	VUS/LP	ClinVar			0.201	0.11	0.408	-0.368546	8.603	0.1892
5-1282570-C-A	p.Trp581Cys	ENSG00000164362	ENST00000310581	ENSP00000309572	TRBD	1		3 views varsome	Dyskeratosis congenita, autosomal dominant, 2|Idiopathic Pulmonary Fibrosis							PM2_su, PP2, ****PS4_su, PP4, PM1_su	VUS/LP	ClinVar			0.754	0.841	0.765	0.500054	25.2	0.9814
5-1282552-A-C	p.Ile587Met	ENSG00000164362	ENST00000310581	ENSP00000309572	TRBD	1		1 view varsome, 2 clinvar submissions	Dyskeratosis congenita, autosomal dominant, 2|Idiopathic Pulmonary Fibrosis							PM2_su, PP2, ****PS4_su, PP4, PM1_su	VUS/LP	ClinVar			0.215	0.464	0.391	-0.316813	1.22	0.0896
5-1282548-T-G	p.Ile589Leu	ENSG00000164362	ENST00000310581	ENSP00000309572	TRBD			2 views varsome, 1 proband with Macrocytosis, neutropenia (33203829)	2 views varsome, 1 proband with Macrocytosis, neutropenia (33203829)							PM2_s, PP2_su, PS4_su, PM1_su, PP4	VUS/LP		33203829		0.207	0.149	0.443	-0.359049	5.018	0.1385
5-1280448-T-A	p.His592Leu	ENSG00000164362	ENST00000310581	ENSP00000309572	TRBD	1		1 view varsome	Dyskeratosis congenita, autosomal dominant, 2|Idiopathic Pulmonary Fibrosis							PM2_su, PP2, ****PS4_su, PP4, PM1_su	VUS/LP	ClinVar			0.501	0.292	0.44	-0.191793	18.88	0.235
5-1280437-C-A	p.Val596Leu	ENSG00000164362	ENST00000310581	ENSP00000309572	TRBD	1		1 view varsome	Idiopathic Pulmonary Fibrosis|Dyskeratosis congenita, autosomal dominant, 2							PM2_su, PP2, ****PS4_su, PP4, PM1_su	VUS/LP	ClinVar			0.342	0.53	0.331	0.0573437	23.3	0.4936
5-1280427-C-T	p.Arg599Gln	ENSG00000164362	ENST00000310581	ENSP00000309572	TRBD	2		1 smoker with emphysema (25562321), 1 X clinvar (DC), 15 views Varsome, seen in cis with Glu1116Gln and in trans with Ser947Pro in DC case (31119896)	Dyskeratosis congenita		F-FISH;qPCR	DTA;NB;TRAP	15 (±1) [1]			PM1_su, PM2_su, PS4_su, PP4 _su, PP2_su, PS3_su	VUS/LP	ClinVar;LOVD	25562321;31119896		0.139	0.733	.	-0.121222	16.61	0.0897
5-1280399-C-A	p.Gln608His	ENSG00000164362	ENST00000310581	ENSP00000309572	Linker	1	8.75908e-05	2 views varsome	Dyskeratosis congenita, autosomal dominant, 2|Idiopathic Pulmonary Fibrosis							BS1, PP4	VUS/LB	gnomAD;ClinVar;LOVD			0.154	0.197	0.267	-0.33754	0.493	0.1437
5-1280359-G-A	p.Arg622Cys	ENSG00000164362	ENST00000310581	ENSP00000309572	RT	2		Idiopathic pulmonary fibrosis + short telomeres (27836952), idiopathic pulmonary fiborsis (33214205), idiopathic pulmonary fibrosis + myelodysplasia (25612863)	Idiopathic Pulmonary Fibrosis|Dyskeratosis congenita, autosomal dominant, 2	Pulmonary fibrosis	TRF					PS4_m, PM2_su, PP2, PP4	VUS/LP	Telomerase;ClinVar;LOVD	27836952;33214205;25612863		0.865	0.915	0.759	0.450004	24.8	0.6064
5-1280358-C-T	p.Arg622His	ENSG00000164362	ENST00000310581	ENSP00000309572	RT	2		1/1514 MDS (34019641), 8 views varsome, 1/100 IPF pts (25346280)	idiopathic pulmonary fibrosis	idiopathic pulmonary fibrosis	TRF;qPCR	TEA			~7 [1]	PM2_su, PS4_m, PP2_su, PP4, PS3_su***	VUS/LP	Telomerase	25346280;34019641		0.892	0.9	0.797	0.510584	25.7	0.6021
5-1280332-G-A	p.Arg631Trp	ENSG00000164362	ENST00000310581	ENSP00000309572	RT	4	3.97826e-06	unpublished proband, 36 views on VarSome, 1 clinvar (AML), 1 DC proband, 1 seg (26859482), 1 MDS/AML proband (33035329)	Acute myeloid leukemia		qPCR;F-FISH	DTA	0 [1]			PS4_m, PP2_su, PP4_su, PM5_su	Likely Pathogenic	gnomAD;ClinVar	26859482;32583532;33035329;Bryan et al., manuscript under preparation		0.761	0.853	0.841	0.32014	25	0.5657
5-1280331-C-T	p.Arg631Gln	ENSG00000164362	ENST00000310581	ENSP00000309572	RT	7 (±1)		2 segs (20502709), 1 seg (18460650) 1/23 DC families (26024875), 40 views varsome, 1/135 unrelated index patients TBD (29483670), 4 clinvar (IPF, IPF, IPF, DC	Pulmonary fibrosis and/or bone marrow failure, telomere-related, 1|Idiopathic Pulmonary Fibrosis|Dyskeratosis congenita, autosomal dominant, 2	pulmonary fibrosis	qPCR;TRF	TRAP		0 - 5 [3]		PM2_su, PS4, PP2_su, PP4, PS3_su**	Likely pathogenic	Telomerase;ClinVar;LOVD	20502709;18460650;19760749;22533337;22853774;26024875;27540018;28192371;29483670		0.922	0.912	0.922	0.525857	24	0.7479
5-1280328-G-C	p.Pro632Arg	ENSG00000164362	ENST00000310581	ENSP00000309572	RT	2		cryptic dyskeratosis congenita (26329388), 7 views varsome	cryptic dyskeratosis congenita	cryptic dyskeratosis congenita	F-FISH or TRF?	TRAP		23 (±5) [1]		PS3_su**, PS4_su, PM2_su, PP2, PP4	VUS/LP	Telomerase	26329388;32150348		0.905	0.912	0.728	0.546926	23.2	0.9317
5-1280328-G-A	p.Pro632Leu	ENSG00000164362	ENST00000310581	ENSP00000309572	RT	2		pulmonary fibrosis + short telomeres (28192371), pulmonary fibrosis + short telomeres (27192671), 13 views varsome	pulmonary fibrosis	pulmonary fibrosis	qPCR;F-FISH					PS4_m, PM2_su, PP2, PP4	VUS/LP	Telomerase	28192371; 27192671		0.785	0.835	0.643	0.42381	23.6	0.6733
5-1279579-G-A	p.Arg653Cys	ENSG00000164362	ENST00000310581	ENSP00000309572	RT	1	6.65122e-05	control in (25562321), 17 X varsome, 1 X clinvar (IPF)	Idiopathic Pulmonary Fibrosis|Dyskeratosis congenita, autosomal dominant, 2			DTA;NB	97 (±5) [1]			PP2, BS3_su, PP4	VUS/LB	gnomAD;ClinVar	25562321		0.282	0.279	.	-0.187039	14.87	0.1146
5-1279549-T-C	p.Ser663Gly	ENSG00000164362	ENST00000310581	ENSP00000309572	RT	1		1/1514 MDS (34019641), 4 views vasome, 1 clinvar IPF	Dyskeratosis congenita, autosomal dominant, 2|Idiopathic Pulmonary Fibrosis		TRF	TEA			~53 [1]	PS3_su***, PM2_su, PP2, PP4, PS4_su	VUS/LP	ClinVar	34019641		0.187	0.285	0.333	-0.137087	13	0.078
5-1279546-C-G	p.Val664Leu	ENSG00000164362	ENST00000310581	ENSP00000309572	RT	2	6.50847e-06	bone marrow failure + short telomeres (29463756), myelodysplastic syndrome (33035329), 11 views varsome	bone marrow failure and idiopathic pulmonary fibrosisMyelodysplasia||Dyskeratosis congenita, autosomal dominant, 2	bone marrow failure and idiopathic pulmonary fibrosis	F-FISH					PP1, PP2, PS4_m, PP4	VUS/LP	Telomerase;gnomAD;ClinVar	29463756;33035329	3 clinvar submissions (2 likely pathogenic, 1 VUS)	0.254	0.417	0.552	-0.112135	14.21	0.496
5-1279533-T-G	p.Glu668Ala	ENSG00000164362	ENST00000310581	ENSP00000309572	RT			1 view varsome, 3 clinvar (DC, IPF, AA)	Pulmonary fibrosis and/or bone marrow failure, telomere-related, 1|Dyskeratosis congenita, autosomal dominant, 2|Aplastic anemia			DTA;NB;DBA	~18 - 25 [1]			PS3_su, PM2_su, PP2, PS4_su, PP4	VUS/LP	ClinVar	20044353	This variant has not been reported in patients	0.595	0.688	0.408	0.21041	23.8	0.6996
5-1279531-G-A	p.Arg669Trp	ENSG00000164362	ENST00000310581	ENSP00000309572	RT	4 (possibly more)	1.94621e-05	1/1514 MDS (34019641), 16 views varsome, 1 clinvar (IPF), 1 IPF (27540018), 1 IPF (32315675), 1 IPF (29449422)	Pulmonary fibrosis;Idiopathic Pulmonary Fibrosis|Dyskeratosis congenita, autosomal dominant, 2	Pulmonary fibrosis	qPCR;TRF	TEA			~48 [1]	PS3_su***, PS4_m*, PP2, PP4	VUS/LP	Telomerase;gnomAD;ClinVar	27540018;29281671;32315675;33214205; 28495689;34019641		0.602	0.718	.	0.206513	22.4	0.2692
5-1279525-G-C	p.Arg671Gly	ENSG00000164362	ENST00000310581	ENSP00000309572	RT	2		anaemia, idiopthic pulmonary fibrosis + short telomeres (33035329), 15 views varsome, 2 clinvar entries	Myelodysplastic syndrome;Dyskeratosis congenita|Idiopathic Pulmonary Fibrosis|Dyskeratosis congenita, autosomal dominant, 2	Myelodysplastic syndrome	F-FISH					PS4_m, PM2_su, PP2, PP4	VUS/LP	Telomerase;ClinVar	32076714;33035329	2 clinvar submissions (1 likely pathogenic, 1 VUS)	0.308	0.459	0.492	-0.0460306	12.87	0.1138
5-1279525-G-A	p.Arg671Trp	ENSG00000164362	ENST00000310581	ENSP00000309572	RT	3	3.19e-05	1 proband (20502709), 40 views varsome, 2 clivar (IPF, nil), 1 IPF (29281671), 1 IPF (29449422), IPF proband (30995915)	Pulmonary fibrosis;Pulmonary fibrosis|Idiopathic Pulmonary Fibrosis|Dyskeratosis congenita, autosomal dominant, 2	Pulmonary fibrosis	qPCR	TRAP		~18 [1]		PS4_st, PP2_su, PP4	likely pathogenic	Telomerase;gnomAD;ClinVar;LOVD	20502709;29281671;33214205;30995915	2 clinvar submissions (1 likely pathogenic, 1 VUS)	0.331	0.58	0.532	0.191148	21.6	0.1256
5-1279491-C-T	p.Gly682Asp	ENSG00000164362	ENST00000310581	ENSP00000309572	RT	2		1/96 Japanese AA cases, 7 views varsome, 1 clinvar, 1 proband (23901009), DC proband (26329388)	aplastic anemia;Dyskeratosis congenita, autosomal dominant 1	aplastic anemia	F-FISH or TRF?	TRAP;DTA;NB;DBA	2 - 7 [2]	1 - 2 [2]		PM2_su, PS4_m, PP2_su, PP4_su, PS3_su	Likely pathogenic	Telomerase;ClinVar;LOVD	16627250;16990594;20044353;23901009;26329388;26997321;32150348		0.734	0.815	0.83	0.491269	23.6	0.7552
5-1279465-G-A	p.Arg691Cys	ENSG00000164362	ENST00000310581	ENSP00000309572	RT	2		idiopathic pulmonary fibrosis + short telomeres (32583532), 10 views varsome	Idiopathic Pulmonary Fibrosis|Dyskeratosis congenita, autosomal dominant, 2		qPCR					PS4_m, PM2_su, PP2, PP4	VUS/LP	ClinVar	32583532		0.594	0.745	0.582	0.181781	23.5	0.1599
5-1279456-C-T	p.Val694Met	ENSG00000164362	ENST00000310581	ENSP00000309572	RT	4 (possibly 5)		1/363 patients with AA phenotype (15814878). AA pts, 1/1514 MDS (34019641), 1 proband (20502709), 22 views varsome, 3 clinvar (IPF, AA, IPF), 1 IPF (29449422), 1 MDS (19760749)	Dyskeratosis congenita, autosomal dominant, 2|Idiopathic Pulmonary Fibrosis|Pulmonary fibrosis and/or bone marrow failure, telomere-related, 1|Aplastic anemia	Pulmonary fibrosis, Cancer	FISH;TRF	TRAP;NB;DTA;TEA	10 - 33 [2]	1 - 20 (±5)[2]	~20 [1]	PS4, PP2_su, PP4_su, PS3_m	likely pathogenic	Telomerase;ClinVar;LOVD	15814878;32076714;33214205;18635888;19760749;20044353;20502709;23901009;32923861;34019641	3 clinvar submissions (1 pathogenic, 2 VUS)	0.627	0.641	0.771	0.219628	20.8	0.4476
5-1279455-A-T	p.Val694Glu	ENSG00000164362	ENST00000310581	ENSP00000309572	RT	1		1 case idiopathic pulmonary fibrosis (28099038), 4 views varsome, 3 clinvar entries	idiopathic pulmonary fibrosisIdiopathic Pulmonary Fibrosis|Dyskeratosis congenita, autosomal dominant, 2	idiopathic pulmonary fibrosis						PM2_su, PM5_su, PP2, PS4_su, PP4	VUS/LP	Telomerase;ClinVar	28099038		0.214	0.336	0.476	-0.0776233	16.13	0.7432
5-1279455-A-G	p.Val694Ala	ENSG00000164362	ENST00000310581	ENSP00000309572	RT	1		3 views varsome	Dyskeratosis congenita, autosomal dominant, 2|Idiopathic Pulmonary Fibrosis							PM2_su, PM5_su, PP2, ****PS4_su, PP4	VUS/LP	ClinVar			0.588	0.681	0.665	0.149409	21.2	0.1215
5-1279446-A-G	p.Val697Ala	ENSG00000164362	ENST00000310581	ENSP00000309572	RT	1		5 views varsome	Dyskeratosis congenita, autosomal dominant, 2|Idiopathic Pulmonary Fibrosis			DTA;NB;DBA	~44 - 54 [1]			PS3_su, PM2_su, PP2, PS4_su, PP4	VUS/LP	ClinVar	20044353		0.221	0.444	0.33	-0.0955795	17.53	0.1758
5-1279444-G-A	p.Arg698Trp	ENSG00000164362	ENST00000310581	ENSP00000309572	RT	2		dyskeratosis congenita (22664374), hypersensitivty pneumonitits + short telomeres (31268371)	dyskeratosis congenita	dyskeratosis congenita	TRF;qPCR					PS4_m, PM2_su, PP2, PP4	VUS/LP	Telomerase	22664374;31268371		0.442	0.596	0.624	0.112896	24	0.1835
5-1279443-C-T	p.Arg698Gln	ENSG00000164362	ENST00000310581	ENSP00000309572	RT	2		1/1514 MDS (34019641), 28 views varsome, DC proband (22664374)	dyskeratosis congenita, Pulmonary fibrosis	dyskeratosis congenita, Pulmonary fibrosis	TRF	TEA			0 [1]	PS3_su***, PS4_m, PM2_su, PP2, PP4	VUS/LP	Telomerase	22664374;34019641		0.348	0.406	0.537	-0.0276936	23.4	0.0997
5-1279431-G-A	p.Pro702Leu	ENSG00000164362	ENST00000310581	ENSP00000309572	RT	2 (POSSIBLY MORE)		5 segregations lung disease (18635888), 1 clinvar (IPF), 3 views Varsome	diopathic Pulmonary Fibrosis|Dyskeratosis congenita, autosomal dominant, 2	Pulmonary fibrosis	TRF	TRAP		45 (±10) [1]		PM2_su, PS4_su, PP1_m, PP4_su, PS3_su**	VUS/LP	Telomerase;ClinVar;LOVD	18635888;27836952;20502709;27540018		0.403	0.619	0.83	0.157434	16.04	0.0891
5-1279426-G-A	p.Pro704Ser	ENSG00000164362	ENST00000310581	ENSP00000309572	RT	7	8.75511e-06	2 segs (20502709), 11 views varsome, affected homozygote (18042801), 3 clinvar (PIF, DC, IPF)	aplastic anemia/myelodysplastic syndrome;Dyskeratosis congenita, autosomal recessive, 4|Dyskeratosis congenita, autosomal dominant 1|Dyskeratosis congenita, autosomal dominant, 2|Idiopathic Pulmonary Fibrosis	autosomal dominant dyskeratosis congenita/aplastic anemia/idiopathic pulmonary fibrosis/myelodysplastic syndrome	FISH;TRF	TRAP;DTA;NB;DBA	~1 - 10 [3]	13 - 30 (±10) [2]		PS3_su, PP2, PP4, PS4_m*	VUS/LP	Telomerase;gnomAD;ClinVar;LOVD	18931339;18042801;28099038; 27418648;32076714;18635888;20502709;21602826;23901009;25365545;30523342	4 clinvar submissions (3 pathogenic, 1 VUS)	0.408	0.619	0.74	0.171843	15.31	0.1022
5-1279423-C-G	p.Glu705Gln	ENSG00000164362	ENST00000310581	ENSP00000309572	RT	1		1/23 DC familes (26024875), 4 views varsome	dyskeratosis congenita	dyskeratosis congenita		TRAP		38 (±10) [1]		PS3_su**, PM2_su, PP2, PP4, PS4_su	VUS/LP	Telomerase	26024875		0.07	0.279	0.305	-0.289595	0.019	0.0636
5-1278896-C-T	p.Ala716Thr	ENSG00000164362	ENST00000310581	ENSP00000309572	RT	5		1 proband (38 consecutive patients referred to Johns Hopkins Hospital from 2005-2009 for genetic evaluation of the etiology of bone marrow failure or pulmonary fibrosis.) (21436073), 15 views varsome, 3 clinvar (IPF, IPF, IPF), 1 IPF (27836952)	Aplastic anemia, pulmonary fibrosisPulmonary fibrosis and/or bone marrow failure, telomere-related, 1	Aplastic anemia, pulmonary fibrosis	TRF;F-FISH;qPCR	DTA	~4 [1]			PP4_su, PM2_su, PS4_m, PP2_su, PS3_su	likely pathogenic	Telomerase;ClinVar;LOVD	21436073;27836952;29281671;33214205;28104920;30203795;31268371		0.903	0.826	0.756	0.509579	24.5	0.7297
5-1278895-G-A	p.Ala716Val	ENSG00000164362	ENST00000310581	ENSP00000309572	RT	4 (possibly 5)		1 proband (21931702), 1 AML/MDS (29146883), 23 views varsome, 3 clinvar (AA, IPF, nil)	severe pancytopenia and aplastic anemia, Pulmonary fibrosisAplastic anemia|Dyskeratosis congenita, autosomal dominant, 2|Idiopathic Pulmonary Fibrosis	severe pancytopenia and aplastic anemia, Pulmonary fibrosis	F-FISH;TRF	TRAP		14- 17 [2]		PS4_m, PP4_su, PP2_su, PM5_su, PP1_st	Likely pathogenic	Telomerase;ClinVar;LOVD	18931339;21931702;33214205;33003434;29146883	3 clinvar submissions (2 pathogenic, 1 VUS)	0.899	0.889	0.913	0.533735	24.5	0.842
5-1278890-C-T	p.Asp718Asn	ENSG00000164362	ENST00000310581	ENSP00000309572	RT	1		1 dyskeratosis congenita case (21931702), 19 views varsome, 2 clinvar entries	dyskeratosis congenita	dyskeratosis congenita	TRF;qPCR	TRAP		40 (±20) [1]		PS3_su**, PM2_su, PP2, PP4, PS4_su	VUS/LP	Telomerase;LOVD	21931702		0.849	0.63	0.295	0.0299805	25.4	0.5827
5-1278880-G-C	p.Pro721Arg	ENSG00000164362	ENST00000310581	ENSP00000309572	RT	1		1 clinvar DC, 6 views varsome, 1/ 228 DC families (16332973)	autosomal recessive dyskeratosis congenita;Dyskeratosis congenita, autosomal dominant 1	autosomal recessive dyskeratosis congenita		TRAP;NB;DTA;IF;FISH;CHIP	26 - 65 (±11) [2]	~100 [1]		PS3_m, PM2_su, PP2, PS4_su, PP4	likely pathogenic	Telomerase;ClinVar;LOVD	16332973;16990594;20022961;23901009;26887940		0.745	0.935	0.805	0.546539	26.8	0.5929
5-1278877-T-C	p.Gln722Arg	ENSG00000164362	ENST00000310581	ENSP00000309572	RT	1		1/1514 MDS (34019641), 1/200 AA (15814878), 1 view varsome, 1 clinvar	Idiopathic Pulmonary Fibrosis|Dyskeratosis congenita, autosomal dominant, 2		TRF	TEA			~38 [1]	PS3_su***, PM2_su, PP2, PP4, PS4_su	VUS/LP	ClinVar	34019641		0.534	0.61	0.519	0.0855505	25.2	0.1572
5-1278865-G-A	p.Thr726Met	ENSG00000164362	ENST00000310581	ENSP00000309572	RT	2	5.65631e-05	49 views varsome, 1/ 96 Japanese children with acquired AA (16627250), 1/120 patients with HCC associated with cirrhosis ( 28813500), 3 clinvar (IPF, IPF, IPF)	aplastic anemiaIdiopathic Pulmonary Fibrosis|Dyskeratosis congenita, autosomal dominant, 2|Idiopathic Pulmonary Fibrosis|Dyskeratosis congenita, autosomal dominant 1	aplastic anemia	F-FISH;TRF	TRAP;NB;DTA;IF;FISH;CHIP	30-130 (±30) [4]	~100 [1]		PP2, BS3_su, PP4, BS1	VUS/LB	Telomerase;gnomAD;ClinVar;LOVD	16627250;16990594;23901009;28813500;26887940;26329388;25562321	3 clinvar submissions (1 pathogenic, 2 VUS)	0.546	0.541	.	0.0496333	9.573	0.067
5-1278817-C-T	p.Arg742His	ENSG00000164362	ENST00000310581	ENSP00000309572	RT	4 (possibly 5)		pulmonary fibrosis (280990380), pulomary fibrosis (33214205), pulmonary fibrosis + short telomeres (25393420), pulmonary fibrosis (30995915)	Pulmonary fibrosis	Pulmonary fibrosis	F-FISH:qPCR					PS4, PM2_su, PP2, PP4	Likely pathogenic	Telomerase;ClinVar	28099038;33214205;25393420;30995915;33718801		0.504	0.706	0.607	0.151037	23.8	0.4361
5-1278787-T-C	p.His752Arg	ENSG00000164362	ENST00000310581	ENSP00000309572	RT	1	0.000159092	52 views varsome, 4 clinvar entries	Dyskeratosis congenita, autosomal dominant, 2|Idiopathic Pulmonary Fibrosis|							BS1, PP4	VUS/LB	gnomAD;ClinVar			0.049	0.18	.	-0.404862	0.296	0.0592
5-1272367-T-C	p.Tyr772Cys	ENSG00000164362	ENST00000310581	ENSP00000309572	RT	1		aplastic anaemia + short telomeres (15814878), 15 views varsome	Pulmonary fibrosis and/or bone marrow failure, telomere-related, 1|Aplastic anemia	aplastic anemia	F-FISH	TRAP;NB;DTA	12 (±3) [1]	<1 [1]		PM2_su, PP4_su, PS4_su, PP2_su, PS3_su	VUS/LP	Telomerase;ClinVar;LOVD	15814878;23901009		0.869	0.802	0.802	0.387068	23.4	0.2155
5-1272364-A-G	p.Met773Thr	ENSG00000164362	ENST00000310581	ENSP00000309572	RT	2		dyskeratosis congenita (26024875), pulmonary fibrosis (27192671), 8 views varsome	dyskeratosis congenita	dyskeratosis congenita	qPCR					PS4_m, PM2_su, PP2, PP4	VUS/LP	Telomerase	26024875; 27192671		0.516	0.748	0.568	0.0574471	23.2	0.7328
5-1272353-C-T	p.Val777Met	ENSG00000164362	ENST00000310581	ENSP00000309572	RT	2		1/1514 MDS (34019641) 777Leu 1/23 DC familes (26024875), 10 views varsome, 1 clinvar (nil)			TRF;qPCR	TEA			0 [1]	PM2_su, PS4_m, PP2_su, PP4_su, PS3_su***	VUS/LP	ClinVar	34019641		0.448	0.438	0.366	-0.0554177	20.2	0.5538
5-1272353-C-G	p.Val777Leu	ENSG00000164362	ENST00000310581	ENSP00000309572	RT	2		dyskeratosis congenita (26024875), pulmonary fibrosis + short telomeres (25346280), 5 views varsome	dyskeratosis congenita, idiopathic pulmonary fibrosis	dyskeratosis congenita, idiopathic pulmonary fibrosis	qPCR					PS4_m, PM2_su, PP2, PP4	VUS/LP	Telomerase	26024875;25346280		0.309	0.278	0.416	-0.194848	14.88	0.3581
5-1272305-C-T	p.Glu793Lys	ENSG00000164362	ENST00000310581	ENSP00000309572	RT	2		pulmonary fibrosis (33214205), 22 views varsome, 3 clinvar entries	Dyskeratosis congenita, autosomal dominant, 2|Idiopathic Pulmonary Fibrosis	Pulmonary fibrosis						PS4_m, PM2_su, PP2, PP4, PP1_su	likely pathogenic	Telomerase;ClinVar;LOVD	33214205		0.615	0.79	0.613	0.286616	24.4	0.9264
5-1271271-G-A	p.Arg811Cys	ENSG00000164362	ENST00000310581	ENSP00000309572	RT	3	3.18471e-05	1 homozygous proband (17785587), 1X IPF (29449422), 2 probands ( 28192371) 3 clinvar (DC, DC, IPF), 16 views varsome	Dyskeratosis congenita, autosomal recessive, 4|Dyskeratosis congenita, autosomal dominant, 2|Idiopathic Pulmonary Fibrosis|Dyskeratosis congenita autosomal recessive 1	autosomal recessive dyskeratosis congenita, Pulmonary fibrosis		TRAP;NB;DTA;IF;FISH;CHIP	80 (±6) [1]	~50 [1]		PP4_su, PS4_m, PP2_su, PP3_su, PS3_su	Likely pathogenic	Telomerase;gnomAD;ClinVar;LOVD	17785587;33214205;26887940;28192371	DTA around 80% but significant defect in other functional assays;3 clinvar submissions (2 pathogenic, 1 VUS)	0.781	0.587	0.839	0.19428	23.3	0.1142
5-1271256-G-C	p.His816Asp	ENSG00000164362	ENST00000310581	ENSP00000309572	RT	1		pulmonary fibrosis (33214205), 2 views varsome	Pulmonary fibrosis	Pulmonary fibrosis						PM2_su, PP1_st, PP2, PS4_su	Likely pathogenic	Telomerase	33214205		0.45	0.399	0.632	-0.104274	15.93	0.2965
5-1268696-G-A	p.Leu841Phe	ENSG00000164362	ENST00000310581	ENSP00000309572	RT	1		1 proband (38 consecutive patients referred to Johns Hopkins Hospital from 2005-2009 for genetic evaluation of the etiology of bone marrow failure or pulmonary fibrosis.) (21436073), 1 views varsome, 1 uniprot	pulmonary fibrosis	pulmonary fibrosis	F-FISH	DTA	50 (±3) [1]			PS3_su, PM2_su, PP2, PS4_su, PP4	VUS/LP	Telomerase;LOVD	21436073;24833766		0.675	0.912	0.653	-0.055977	24.4	0.5338
5-1268680-T-C	p.Tyr846Cys	ENSG00000164362	ENST00000310581	ENSP00000309572	RT	1		1/247 BMF (18931339), seen with His876Gln in trans (18042801) ?same pt?. 2 views varsome	Aplastic anemia	aplastic anemia	F-FISH	TRAP		10 (±10) [1]		PS3_su**, PM2_su, PP2, PP4, PS4_su	VUS/LP	Telomerase;ClinVar;LOVD	18042801;18931339;		0.828	0.866	0.868	0.541772	23.6	0.4927
5-1268675-C-T	p.Asp848Asn	ENSG00000164362	ENST00000310581	ENSP00000309572	RT	2	3.99249e-06	2 views varsome, 1/1514 MDS (34019641), 1 case IPF (29449422)	Pulmonary fibrosisIdiopathic Pulmonary Fibrosis|Dyskeratosis congenita, autosomal dominant, 2	Pulmonary fibrosis	TRF	TEA			~32 [1]	PS3_su***, PP2, PS4_m, PP4	VUS/LP	Telomerase;gnomAD;ClinVar	33214205;34019641		0.309	0.471	0.412	-0.185117	22.7	0.2287
5-1268645-G-A	p.Arg858Trp	ENSG00000164362	ENST00000310581	ENSP00000309572	RT	2		pulomary fibrosis + short telomeres (27540018), pulmoary fibrosis (32076714), 8 views varsome	pulmonary fibrosis, liver disease and bone marrow failure	pulmonary fibrosis, liver disease and bone marrow failure	qPCR;F-FISH					PS4_m, PM2_su, PP2, PP4	VUS/LP	Telomerase	27540018;32076714		0.307	0.318	0.499	-0.104888	23.5	0.1213
5-1268636-C-T	p.Gly861Arg	ENSG00000164362	ENST00000310581	ENSP00000309572	RT	1		1 DC proband (21931702), 1 clinvar (IPF), 7 views varsome	myelodysplastic syndrome;Idiopathic Pulmonary Fibrosis|Dyskeratosis congenita, autosomal dominant, 2	myelodysplastic syndrome		TRAP		~1 [1]		PS3_su**, PM2_su, PP2, PP4, PS4_su	VUS/LP	Telomerase;ClinVar;LOVD	21931702;32076714		0.767	0.801	0.582	0.520302	24.4	0.8094
5-1266640-G-A	p.Arg865Cys	ENSG00000164362	ENST00000310581	ENSP00000309572	RT	3		1/1514 MDS (34019641), 19 views varsome, 1 clinvar (nil), 1 proband IPF (22364217), 1 proband (20502709)	idiopathic pulmonary fibrosis	idiopathic pulmonary fibrosis	TRF;qPCR	TRAP;DTA;DBA;β-gal;TEA	24 (±6) [1]	~20 [1]	0 [1]	PS3_m, PS4_m, PM2_su, PM5, PP2	Likely Pathogenic	Telomerase;ClinVar;LOVD	17460043;20502709;22364217;34019641		0.811	0.939	.	0.550958	24.4	0.6714
5-1266639-C-T	p.Arg865His	ENSG00000164362	ENST00000310581	ENSP00000309572	RT	5 (possibly more)	1.09361e-05	assocaited with somatic −124C>T https://doi.org/10.1038/s41436-018-0385-x 2 segs in this paper, 5 submissions clinvar (IPF, IPF, IPF,, nil, TBD, 8 segregations ( 17460043), 14 views varsome, 8 segs (20502709)	aplastic anemia;Pulmonary fibrosis and/or bone marrow failure, telomere-related, 1|Dyskeratosis congenita, autosomal dominant, 2|Idiopathic Pulmonary Fibrosis|Idiopathic Pulmonary Fibrosis	idiopathic pulmonary fibrosis, fibrosis, and aplastic anemia	TRF;qPCR	TRAP;DTA;NB;DBA;β-gal	5 - 20 (±8) [3]	~30 [1]	Defective TEA and immortalization [1]	PS3_m, PP1_st, PP2, PP4	Pathogenic	Telomerase;gnomAD;ClinVar;LOVD	17460043;20502709;27540018;33214205;20022961;22364217;22853774;23901009;25365545;28192371;28102861	5 clinvar submissions (4 pathogenic, 1 VUS)	0.78	0.929	.	-0.184209	25	0.6988
5-1266634-C-T	p.Val867Met	ENSG00000164362	ENST00000310581	ENSP00000309572	RT	4		1/1514 MDS (34019641), 4 views varsome, seen in cis with V791I (21483807), 1 proband (20502709), 1 clinvar (IPF), 1 uniprot (DC)	pulmonary fibrosisIdiopathic Pulmonary Fibrosis|Dyskeratosis congenita, autosomal dominant, 2	pulmonary fibrosis	qPCR;F-FISH;TRF	DTA;TEA	30 (±3) [1]	45 (± 15) [1]	~6 [1]	PS3_m, PS4_m, PM2_su, PP1_st, PP2, PP4	Likely Pathogenic	Telomerase;ClinVar;LOVD	20502709;17264120;21483807;34019641	2 clinvar submissions (1 pathogenic, 1 VUS)	0.506	0.654	0.365	-0.0878706	22.4	0.4736
5-1266595-C-T	p.Ala880Thr	ENSG00000164362	ENST00000310581	ENSP00000309572	RT	2		seen with Pro530Leu in HH (23335200), 1X IPF (27836952) 1 X clinvar (IPF), 8 views varsome	hoyeraal-hreidarsson syndrome, Pulmonary fibrosisDyskeratosis congenita, autosomal dominant, 2|Idiopathic Pulmonary Fibrosis	hoyeraal-hreidarsson syndrome, Pulmonary fibrosis	TRF;F-FISH	TRAP		~12 [1]		PM2_su, PP4_su, PP2_su, PS4_m, PS3_su**	VUS/LP	Telomerase;ClinVar;LOVD	23335200;27836952;33214205		0.697	0.739	0.594	0.434006	23.6	0.7141
5-1266594-G-A	p.Ala880Val	ENSG00000164362	ENST00000310581	ENSP00000309572	RT	2		pulmonary fibrosis (27836952), pulmonary fibrosis + MDS (25612863), 5 views varsome, 3 clinvar entries	Pulmonary fibrosisIdiopathic Pulmonary Fibrosis|Dyskeratosis congenita, autosomal dominant, 2|	Pulmonary fibrosis	TRF					PS4_m, PM2_su, PP2, PP4	VUS/LP	Telomerase;ClinVar	27836952;25612863	3 clinvar submissions (1 pathogenic, 1 likely pathogenic, 1 VUS)	0.879	0.742	0.519	0.294507	23.8	0.7701
5-1266585-A-C	p.Phe883Cys	ENSG00000164362	ENST00000310581	ENSP00000309572	RT	1		pulmonary fibrosis + short telomeres (22853774), 2 views varsome	idiopathic pulmonary fibrosis	idiopathic pulmonary fibrosis	F-FISH ??					PM2_su, PP1_m, PP2, PS4_su, PP4	Likely pathogenic	Telomerase	22853774		0.946	0.908	0.638	0.577929	25.3	0.9329
5-1264661-G-A	p.Arg901Trp	ENSG00000164362	ENST00000310581	ENSP00000309572	RT	3		homozygote proband bone marrow failure, leukoplakia, failure to thrive, cerebellar hypoplasia, microcephaly, and developmental delay (17785587), 17 views varsome, 3 clinvar (IPF, DC, HH)	Hoyeraal Hreidarsson syndrome;Dyskeratosis congenita autosomal recessive 1|Dyskeratosis congenita, autosomal recessive, 4|Dyskeratosis congenita, autosomal dominant, 2|Idiopathic Pulmonary Fibrosis	autosomal recessive dyskeratosis congenita and Hoyeraal Hreidarsson syndrome	TRF;qPCR	TRAP		~25 [1]		PM2_su, PP4_su, PS4_m, PP2_su, PS3_su**	VUS/LP	Telomerase;ClinVar;LOVD	17785587;20435624;30603600	3 clinvar submissions (2 pathogenic, 1 VUS)	0.342	0.576	0.809	0.17203	22.5	0.1249
5-1264656-C-G	p.Lys902Asn	ENSG00000164362	ENST00000310581	ENSP00000309572	RT	2		11 views varsome, 1 proband (16990594), 5 segregations (16247010), 1 proband (80 patients with inherited and acquired bone marrow failure (24 with dyskeratosis congenita, 36 with constitutional aplastic anemia, 13 with idiopathic and 7 with other forms of bone marrow failure) (15885610), 2x clinvar (DC, DC), 1 probands (38 consecutive patients referred to Johns Hopkins Hospital from 2005-2009 for…	aplastic anemia;Dyskeratosis congenita, autosomal dominant, 2|Dyskeratosis congenita, autosomal dominant 1	autosomal dominant dyskeratosis congenita and aplastic anemia	Q-FISH	TRAP;DTA;NB	0 - 2 (±0.3) [2]	< 1 [2]		PM2_su, PP1_m, PS4_m, PP2_su, PP4, PS3_su	Likely pathogenic	Telomerase;ClinVar;LOVD	16247010;16990594;23901009;21436073		0.964	0.916	0.893	0.239102	24.8	0.9755
5-1264550-G-A	p.Arg938Trp	ENSG00000164362	ENST00000310581	ENSP00000309572	RT	2		pulmonary fibrosis (28099038), pulmonary fibrosis + macrocytic anaemia + short telomeres (33035329), 25 views varsome, 4 Clinvar entries	idiopathic pulmonary fibrosis	idiopathic pulmonary fibrosis	F-FISH					PS4_m, PM2_su, PP2, PP4	VUS/LP	Telomerase;ClinVar;LOVD	28099038;33035329		0.499	0.614	0.43	0.0217743	26.1	0.1283
5-1260708-G-A	p.Arg951Trp	ENSG00000164362	ENST00000310581	ENSP00000309572	CTE	3 (possibly 4)	4.00901e-06	1/1514 MDS (34019641), 9 views varsome, clinvar X 1 (IPF) 4 segregations (20502709)	pleuroparenchymal fibroelastosisIdiopathic Pulmonary Fibrosis|Dyskeratosis congenita, autosomal dominant, 2	pulmonary fibrosis/pleuroparenchymal fibroelastosis	qPCR;TRF	TRAP;TEA		~70 [1]	0 [1]	PP1_st, PP2_su, PS4_m, PP4, PS3_su	Likely pathogenic	Telomerase;gnomAD;ClinVar;LOVD	20502709;27540018; 28495689;31268371;34019641		0.293	0.39	0.497	-0.152274	20.5	0.131
5-1260648-G-A	p.Arg971Cys	ENSG00000164362	ENST00000310581	ENSP00000309572	CTE	4		pulmonary fibrosis + haematological disease + short telomeres (27836952), pulmoary fibrosis (33214205), pulmoary fibrosis + short telomeres (25612863), 34 views varsome	Pulmonary fibrosis	Pulmonary fibrosis	TRF	TRAP		~40-50 [1]		PS4_m, PM2_su, PP2, PP4, PM5_su	Likely pathogenic	Telomerase	27836952;33214205;25612863		0.47	0.606	0.53	-0.0498642	24.9	0.2447
5-1260647-C-T	p.Arg971His	ENSG00000164362	ENST00000310581	ENSP00000309572	CTE	2		Dyskertosis congenita (22664374), 10 views varsome, 2 clinvar entries	Dyskeratosis congenita, autosomal dominant, 2|Idiopathic Pulmonary Fibrosis	dyskeratosis congenita	TRF	DTA	33 (±4) [1]			PS4_m, PM2_su, PP2, PP4, PS3_su	Likely pathogenic	Telomerase;ClinVar	22664374;Bryan et al., manuscript under preparation		0.35	0.516	0.548	-0.181823	24.3	0.2176
5-1260624-G-A	p.Arg979Trp	ENSG00000164362	ENST00000310581	ENSP00000309572	CTE	6		12 views varsome, 3 clinvar, 6/200 AA (15814878), 1/ 80 patients with inherited and acquired bone marrow failure (24 with dyskeratosis congenita, 36 with constitutional aplastic anemia, 13 with idiopathic and 7 with other forms of bone marrow failure). (15885610), 1 IPF (29449422), 1 DC (16990594)	Aplastic anemia|Dyskeratosis congenita, autosomal dominant, 2|Idiopathic Pulmonary Fibrosis|Dyskeratosis congenita, autosomal dominant 1	aplastic anemia and dyskeratosis congenita, pulmonary fibrosis	TRF;F-FISH	TRAP;NB;IF;DBA;DTA	10 - 38 (±8) [3]	~100 [1]		PS3_su, PS4, PM2_su, PP2, PP4	Likely pathogenic	Telomerase;ClinVar;LOVD	15885610;16990594;27836952;33214205;16934504;22863003;23901009;26360549;28154186;21602826	3 clinvar submissions (1 pathogenic, 1 VUS, 1 not provided)	0.199	0.103	0.514	-0.430173	19.6	0.1793
5-1260623-C-T	p.Arg979Gln	ENSG00000164362	ENST00000310581	ENSP00000309572	CTE	1		1/23 DC familes (26024875), 4 views varsome, 3 clinvar (DC, IPF, nil)	Myelodysplastic syndrome;Dyskeratosis congenita, autosomal dominant, 2|Idiopathic Pulmonary Fibrosis	dyskeratosis congenita	qPCR	TRAP		35 (±10) [1]		PM2_su, PS4_su, PP2_su, PP4_su, PM5_su, PS3_su**	VUS/LP	Telomerase;ClinVar	26024875	3 clinvar submissions (1 likely pathogenic, 2 VUS)	0.803	0.602	0.844	0.0605456	24.6	0.1048
5-1260612-G-A	p.His983Tyr	ENSG00000164362	ENST00000310581	ENSP00000309572	CTE	2		hypocellular bone marrow, clubbing, short telomeres (26158642), cytopenias + short telomeres (31256854), 7 views varsome, 3 clinvar entries	Hepatopulmonary syndromeIdiopathic Pulmonary Fibrosis|Dyskeratosis congenita, autosomal dominant, 2	Hepatopulmonary syndrome	F-FISH					PS4_m, PM2_su, PP2, PP4	VUS/LP	Telomerase;ClinVar	26158642;31256854	3 clinvar submissions (2 VUS, 1 not provided)	0.837	0.439	0.535	-0.243352	23.3	0.2451
5-1255516-A-G	p.Cys1015Arg	ENSG00000164362	ENST00000310581	ENSP00000309572	CTE	1		6 views varsome. 1 proband AA (27456246), 1 clinvar IPF	aplastic anemiaAplastic anemia	aplastic anemia	F-FISH	TRAP;DTA;NB;DBA	20 - 25 (±3) [2]	9 (±9) [1]		PM2_su, PS4_su, PP2_su, PS3_su, PP4	VUS/LP	Telomerase;ClinVar;LOVD	18931339;27456246;28154186		0.958	0.625	0.9	0.299455	23.9	0.933
5-1255504-G-A	p.Leu1019Phe	ENSG00000164362	ENST00000310581	ENSP00000309572	CTE	1		1 seg (20502709), 5 times varsome	pulmonary fibrosis/chronic hypersensitivity pneumonitis	pulmonary fibrosis/chronic hypersensitivity pneumonitis	TRF;F-FISH	TRAP;DTA;DBA	55 (±10) [1]	60 (±20) [1]		PM2_su, PS4_su, PP2_su, PP4, PS3_su	VUS/LP	Telomerase;LOVD	18635888;27540018;20502709;28154186		0.716	0.708	0.788	0.220434	17.01	0.2336
5-1255486-C-A	p.Val1025Phe	ENSG00000164362	ENST00000310581	ENSP00000309572	CTE	2		somatic −124C>T (1/136 TBD) (30523342), 5 views varsome, 1/38 consecutive patients referred to Johns Hopkins Hospital from 2005-2009 for genetic evaluation of the etiology of bone marrow failure or pulmonary fibrosis. (21436073), 1 uniprot	aplastic anemia	aplastic anemia	F-FISH;TRF;qPCR	DTA	20 (±15) [2]			PM2_su, PS4_m, PP2_su, PP4_su, PS3_su	Likely pathogenic	Telomerase;LOVD	21436073; 23279657;28154186;30179220;30523342		0.534	0.644	0.331	0.342637	21.8	0.5882
5-1255485-A-G	p.Val1025Ala	ENSG00000164362	ENST00000310581	ENSP00000309572	CTE	1		1 view varsome	Dyskeratosis congenita, autosomal dominant, 2|Idiopathic Pulmonary Fibrosis							PM2_su, PP2, PM5_su, ****PS4_su, PP4	VUS/LP	ClinVar			0.456	0.564	.	-0.00842187	22.2	0.4121
5-1255477-T-G	p.Asn1028His	ENSG00000164362	ENST00000310581	ENSP00000309572	CTE	1		6 views varsome, Fernanda Rodrigues[National Institutes of Health, United States] Classified variant as Pathogenic, 1 DC (21931702)	dyskeratosis congenita	dyskeratosis congenita	TRF;qPCR	TRAP;DTA;DBA	38 (±8) [1]	17 (±3) [1]		PM2_su, PS4_su, PP2_su, PP4_su, PS3_su	VUS/LP	Telomerase;LOVD	21931702;28154186		0.489	0.66	0.529	0.0186012	23.3	0.5789
5-1255411-T-C	p.Lys1050Glu	ENSG00000164362	ENST00000310581	ENSP00000309572	CTE	3		1 proband (20502709), 24 views varsome, MJ Li[National Taiwan University Hospital, Taiwan] Classified variant asDisease Association, 1 proband (Niaz et al (unpublished))	Pulmonary fibrosis	Pulmonary fibrosis	TRF;F-FISH;qPCR	TRAP;DTA;NB;DBA	Processivity 49 - 70 (±10) [2]			PS4_m, PS3_su, PM2_su, PP2, PP4	Likely pathogenic	Telomerase;LOVD	18635888;20502709;33214205;28154186;32054657;35477117	Processivity defect	0.762	0.772	0.845	0.198085	24	0.3019
5-1254594-C-T	p.Ala1062Thr	ENSG00000164362	ENST00000310581	ENSP00000309572	CTE	54	0.0124601	cohort of 594 AML: 2 homo, 18 hetro, minor allele freq 0.019, 15/420 in AML cohort (28331964) , 379 views varsome, 18 cases out of 153 AML patients (25108601), 4/143 esophageal cancer (EsC) patients (het) (24983628), 1/ 120 patients with HCC associated with cirrhosis ( 28813500), AA case with responce to androgen (22476886), 17 clinvar entries, 5/200 AA, 7/528 controls (15814878), 3/94 AML/MDS (3…	Dyskeratosis congenita, autosomal dominant, 2|Breast carcinoma|Pulmonary fibrosis and/or bone marrow failure, telomere-related, 1|Idiopathic Pulmonary Fibrosis|Aplastic anemia|Leukemia, acute myeloid	polymorphism/ acute myeloid leukemia/ aplastic anemia	F-FISH;qPCR	TRAP;DTA;NB;DBA	91 - 108 (±20) [3]	~ 60 [1]		BS1, BS3_su	likely benign	Telomerase;gnomAD;ClinVar;LOVD	18931339;18753630;19147845;22476886;32313107;19760749;20966039;23157242;25393420;28154186;29483670;30426156;34019641;23901009;25108601;24983628;21635204;15814878	13 clinvar submissions (6 likely benign, 2 VUS, 3 benign, 1 pathogenic, 1 risk factor??)	0.02	0.207	.	-0.373519	0.065	0.0691
5-1254591-C-T	p.Gly1063Ser	ENSG00000164362	ENST00000310581	ENSP00000309572	CTE	2		7 views varsome, 1 clinvar (IPF), 1/21 IPF families (20502709), 1 DC (21931702)	Idiopathic Pulmonary Fibrosis|Dyskeratosis congenita, autosomal dominant, 2	pulmonary fibrosis	qPCR	TRAP		~30 [2]		PM2_su, PS4_m, PP2_su, PP4_su, PS3_su**	VUS/LP	Telomerase;ClinVar;LOVD	20502709;21931702;27540018		0.335	0.625	0.366	0.195977	22.4	0.1312
5-1254527-C-G	p.Arg1084Pro	ENSG00000164362	ENST00000310581	ENSP00000309572	CTE	5 (±2)		7 views varsome, 2 IPF (20966039)	pulmonary fibrosis	pulmonary fibrosis	qPCR;TRF	TRAP		32 (±3) [1]		PM2_su, PS4_m, PP2_su, PP4_su, PS3_su**	VUS/LP	Telomerase;LOVD	20966039;23585473;29445374;30523342		0.737	0.566	0.517	0.113037	8.244	0.1283
5-1254522-G-A	p.Arg1086Cys	ENSG00000164362	ENST00000310581	ENSP00000309572	CTE	2		1/1514 MDS (34019641), 14 views varsome, 1 IPF (28099038)	connective tissue disease with usual interstital pneumonia associated	connective tissue disease with usual interstital pneumonia associated	TRF	TEA			~8 [1]	PS4_m, PM2_su, PP2, PP4, PS3_su***	VUS/LP	Telomerase	28099038;34019641		0.139	0.248	0.415	-0.2287	21	0.1256
5-1254521-C-T	p.Arg1086His	ENSG00000164362	ENST00000310581	ENSP00000309572	CTE	2	0.000171216	1/1514 MDS (34019641), 65 views varsome, Gasper Klancar Classified variant asLikely Benign, 1 clinvar (IPF)	Idiopathic Pulmonary Fibrosis|Dyskeratosis congenita, autosomal dominant, 2		TRF;qPCR;F-FISH	TEA			~89 [1]	BS1, PP4	VUS/LB	gnomAD;ClinVar;LOVD	30523342;34019641		0.29	0.365	0.439	-0.0700242	16.55	0.0838
5-1254510-C-T	p.Val1090Met	ENSG00000164362	ENST00000310581	ENSP00000309572	CTE	2	4.9934e-05	1/200 AA (15814878), 82 views varsome, 1/120 patients with HCC associated with cirrhosis (28813500), 6 clinvar	Pulmonary fibrosis and/or bone marrow failure, telomere-related, 1|Idiopathic Pulmonary Fibrosis|Aplastic anemia|Dyskeratosis congenita, autosomal dominant, 2|Hereditary cancer-predisposing syndrome	aplastic anemia	F-FISH;TRF;qPCR	TRAP;NB;DTA;DBA;TEA	73-78 (±5) [2]	1-80 [2]	0 [1]	PS3_m, PP2, PP4	VUS/LP	Telomerase;gnomAD;ClinVar;LOVD	15814878;16647572;19561322;22863003;23901009;28154186;34019641;28813500;26365799	6 clinvar submissions (3 VUS, 2 pathogenic, 1 not provided)	0.664	0.539	.	0.0812826	16.12	0.1109
5-1253929-G-A	p.Arg1105Trp	ENSG00000164362	ENST00000310581	ENSP00000309572	CTE	1		1/1514 MDS (34019641), 1 view varsome, 1 clinvar (IPF)	Dyskeratosis congenita, autosomal dominant, 2|Idiopathic Pulmonary Fibrosis		TRF	TEA			~37 [1]	PS3_su***, PM2_su, PS4_su, PP2_su, PP4	VUS/LP	ClinVar	34019641		0.156	0.325	0.391	-0.164659	22.2	0.1063
5-1253913-G-A	p.Thr1110Met	ENSG00000164362	ENST00000310581	ENSP00000309572	CTE	3	3.2828e-05	26 views varsome, 1/73 probands from the Vanderbilt Familial Pulmonary Fibrosis Registry (17392301), 2 clinvar (IPF, IPF), 1/1514 MDS (34019641)	idiopathic pulmonary fibrosisIdiopathic Pulmonary Fibrosis|Dyskeratosis congenita, autosomal dominant, 2|Idiopathic Pulmonary Fibrosis	idiopathic pulmonary fibrosis	F-FISH;TRF	DTA;TEA	55 (±7) [1]		~63 [1]	PS3_m, PP2, PP4	VUS/LP	Telomerase;gnomAD;ClinVar;LOVD	17392301;22863003;34019641	2 clinvar submissions (1 pathogenic, 1 VUS)	0.653	0.509	0.709	0.0130399	12.46	0.0763
5-1253880-G-A	p.Pro1121Leu	ENSG00000164362	ENST00000310581	ENSP00000309572	CTE	1		2 clivar (IPF, nil), 5 views clinvar, 1 DC (33203829)	Idiopathic Pulmonary Fibrosis|Dyskeratosis congenita, autosomal dominant, 2		F-FISH	TRAP		0 [1]		PS3_su**, PM2_su, PS4_su, PP2_su, PP4_su	VUS/LP	ClinVar	33203829		0.418	0.655	0.449	0.0884375	22.9	0.1144
5-1253863-A-G	p.Phe1127Leu	ENSG00000164362	ENST00000310581	ENSP00000309572	CTE	2		1/23 DC familes (26024875), 1/ 80 patients with inherited and acquired bone marrow failure (24 with dyskeratosis congenita, 36 with constitutional aplastic anemia, 13 with idiopathic and 7 with other forms of bone marrow failure). (15885610), 29 views varsome	resembles Hoyeraal Hreidarsson syndrome and autosomal recessive dyskeratosis congenita	resembles Hoyeraal Hreidarsson syndrome and autosomal recessive dyskeratosis congenita	TRF;qPCR	TRAP;NB;DTA	72 (±9) [1]	~100 [1]		PS3_su, PM2_su, PS4_m, PP2_su, PP4_su	Likely pathogenic	Telomerase;LOVD	15885610;16332973;16990594;20022961;22863003;23901009;26024875		0.374	0.823	0.839	0.348531	24.3	0.9186
5-1253857-T-G	p.Thr1129Pro	ENSG00000164362	ENST00000310581	ENSP00000309572	CTE	1		1 homozygous proband (26546739), 4 views varsome	dyskeratosis congenita	dyskeratosis congenita	F-FISH	IF;β-gal				PS4_su, PP2_su, PP4_su, PM3_su, PM2_su	VUS/LP	Telomerase	26546739		0.757	0.489	0.174	0.0294936	23.2	0.1758
																*PS4_mod applied due to high case numbers reported
																**PS3_su applied due telomerase activity <50% of wild type reported from TRAP
																***PS3_su applied due to telomerase activity <50% of wild type reported from TEA
																****PS4_su based on ClinVar phenotype only

## Sheet: S5_ATM
Supplemental Table S5: ATM variants extracted from the LOVD3 database of curated variants, annotated with VEST4,REVEL, MutPred2, BayesDel(no AF) and CADD (phred_Hg19) scores (dbNSEP version 4.2)
Coordinate	g. ref	g. alt	aa ref	aa alt	transcript version	transcript version	DNA change (cDNA)	amino acid	Clinical classification	VEST4_score	REVEL_score	MutPred_score	BayesDel_noAF_score	CADD_phred_hg19	AlphaMissense
108098419	G	A	R	Q	ENST00000278616	ENST00000278616.4	c.68G>A	R23Q	pathogenic	0.866	0.566	0.244	-0.0499347	26.7	0.7459
108098555	A	G	H	R	ENST00000278616	ENST00000278616.4	c.125A>G	H42R	benign	0.091	0.069	.	-0.457481	14.48	0.1606
108099994	A	C	K	T	ENST00000278616	ENST00000278616.4	c.275A>C	K92T	benign	0.678	0.379	.	0.0344433	24.9	0.685
108114755	T	A	I	N	ENST00000278616	ENST00000278616.4	c.572T>A	I191N	pathogenic	0.948	0.721	0.46	-0.0599592	26.2	0.8185
108114842	C	T	A	V	ENST00000278616	ENST00000278616.4	c.659C>T	A220V	benign	0.293	0.058	.	-0.563985	13.29	0.1245
108117787	C	T	S	F	ENST00000278616	ENST00000278616.4	c.998C>T	S333F	likely benign	0.484	0.073	.	-0.436502	22.9	0.3118
108119758	A	T	K	N	ENST00000278616	ENST00000278616.4	c.1164A>T	K388N	pathogenic	0.253	0.057	0.379	-0.534354	22.5	0.5133
108121661	T	C	I	T	ENST00000278616	ENST00000278616.4	c.1469T>C	I490T	benign	0.453	0.153	0.356	-0.284876	22.5	0.2191
108121733	G	A	G	D	ENST00000278616	ENST00000278616.4	c.1541G>A	G514D	benign	0.742	0.269	.	-0.202124	25.4	0.3476
108122697	T	G	L	V	ENST00000278616	ENST00000278616.4	c.1741T>G	L581V	benign	0.568	0.126	0.337	-0.274201	20.4	0.1509
108124761	T	C	S	P	ENST00000278616	ENST00000278616.4	c.2119T>C	S707P	likely benign	0.096	0.249	.	-0.360105	19.03	0.0804
108124764	G	A	E	K	ENST00000278616	ENST00000278616.4	c.2122G>A	E708K	benign	0.237	0.231	.	-0.24203	23.4	0.1325
108127034	A	C	E	D	ENST00000278616	ENST00000278616.4	c.2217A>C	E739D	benign	0.138	0.119	0.344	-0.415889	16.32	0.0999
108128246	T	A			ENST00000278616	ENST00000278616.4	c.2289T>A	F763L	likely benign	0.136	0.12	.	-0.282131	20.3	0.7631
108129732	C	T	A	V	ENST00000278616	ENST00000278616.4	c.2396C>T	A799V	benign	0.095	0.084	0.268	-0.434056	12.1	0.0925
108137926	G	A	R	H	ENST00000278616	ENST00000278616.4	c.2495G>A	R832H	benign	0.066	0.023	.	-0.680899	0.434	0.0642
108138003	T	C	F	L	ENST00000278616	ENST00000278616.4	c.2572T>C	F858L	benign	0.237	0.122	.	-0.532408	13.22	0.5653
108138039	A	G	N	D	ENST00000278616	ENST00000278616.4	c.2608A>G	N870D	likely pathogenic	0.17	0.105	.	-0.463278	15.14	0.083
108139302	C	G	T	R	ENST00000278616	ENST00000278616.4	c.2804C>G	T935R	benign	0.179	0.109	.	-0.403258	4.039	0.1137
108141831	C	A	P	H	ENST00000278616	ENST00000278616.4	c.2879C>A	P960H	benign	0.272	0.102	0.22	-0.375705	7.112	0.1242
108142070	A	G	N	S	ENST00000278616	ENST00000278616.4	c.3014A>G	N1005S	benign	0.084	0.099	.	-0.624588	0.004	0.0577
108143318	T	C	L	P	ENST00000278616	ENST00000278616.4	c.3137T>C	L1046P	pathogenic	0.758	0.854	0.804	0.226705	26.3	0.9762
108143456	C	G	P	R	ENST00000278616	ENST00000278616.4	c.3161C>G	P1054R	benign	0.951	0.391	.	-0.125479	23.7	0.5124
108143537	A	G	N		ENST00000278616	ENST00000278616.4	c.3242A>G	N1081S	benign	0.046	0.03	.	-0.607854	9.265	0.0638
108143543	A	G	H	R	ENST00000278616	ENST00000278616.4	c.3248A>G	H1083R	pathogenic	0.767	0.631	0.828	0.169343	24.3	0.5216
108155055	T	C	L	P	ENST00000278616	ENST00000278616.4	c.3848T>C	L1283P	pathogenic	0.979	0.791	0.925	0.296601	28.2	0.9548
108155126	G	A	G	R	ENST00000278616	ENST00000278616.4	c.3919G>A	G1307R	benign	0.183	0.134	0.161	-0.280644	13.85	0.0653
108155170	G	A	M	I	ENST00000278616	ENST00000278616.4	c.3963G>A	M1321I	benign	0.215	0.022	0.298	-0.414953	16.08	0.1897
108159732	C	T	H	Y	ENST00000278616	ENST00000278616.4	c.4138C>T	H1380Y	benign	0.108	0.164	.	-0.499588	14.8	0.0535
108160350	C	T	L	F	ENST00000278616	ENST00000278616.4	c.4258C>T	L1420F	benign	0.224	0.147	.	-0.218193	16.28	0.1248
108160457	T	A	S	R	ENST00000278616	ENST00000278616.4	c.4365T>A	S1455R	benign	0.434	0.121	0.362	-0.226658	22.5	0.2975
108160516	A	G	Y	C	ENST00000278616	ENST00000278616.4	c.4424A>G	Y1475C	likely benign	0.35	0.304	.	-0.191564	22.5	0.0721
108168053	A	G	N		ENST00000278616	ENST00000278616.4	c.4949A>G	N1650S	benign	0.135	0.059	.	-0.61155	15.36	0.0484
108170474	C	G	P	R	ENST00000278616	ENST00000278616.4	c.5039C>G	P1680R	likely pathogenic	0.953	0.72	0.773	0.272237	26.4	0.9264
108170498	T	C	I	T	ENST00000278616	ENST00000278616.4	c.5063T>C	I1688T	benign	0.296	0.202	.	-0.256258	23.6	0.4131
108170579	T	C	L	P	ENST00000278616	ENST00000278616.4	c.5144T>C	L1715P	pathogenic	0.926	0.757	0.655	0.289247	26.4	0.9041
108173731	T	C	L	P	ENST00000278616	ENST00000278616.4	c.5471T>C	L1824P	pathogenic (recessive)	0.961	0.91	0.718	0.371087	27.6	0.6931
108175462	G	A	D	N	ENST00000278616	ENST00000278616.4	c.5557G>A	D1853N	benign	0.311	0.118	.	-0.372233	23.4	0.18
108175463	A	T	D	V	ENST00000278616	ENST00000278616.4	c.5558A>T	D1853V	benign	0.666	0.589	.	0.267279	24.5	0.4171
108180991	T	A	L	H	ENST00000278616	ENST00000278616.4	c.5867T>A	L1956H	benign	0.881	0.486	0.662	-0.038351	27.8	0.6536
108186602	G	A	G	D	ENST00000278616	ENST00000278616.4	c.6059G>A	G2020D	pathogenic	0.974	0.779	0.749	0.123185	26.6	0.9761
108186638	G	A	R	K	ENST00000278616	ENST00000278616.4	c.6095G>A	R2032K	pathogenic	0.684	0.436	.	0.0141465	34	0.5083
108186830	G	A	G	E	ENST00000278616	ENST00000278616.4	c.6188G>A	G2063E	pathogenic	0.967	0.623	0.805	0.0894893	26.8	0.7808
108188104	T	C	L		ENST00000278616	ENST00000278616.4	c.6203T>C	L2068S	pathogenic	0.909	0.573	0.775	0.105972	28.2	0.8843
108188136	G	A	V	I	ENST00000278616	ENST00000278616.4	c.6235G>A	V2079I	benign	0.101	0.078	.	-0.798347	0.003	0.071
108188139	T	G	Y	D	ENST00000278616	ENST00000278616.4	c.6238T>G	Y2080D	pathogenic	0.933	0.522	0.652	0.0916964	24.8	0.9278
108196143	C	T	R	C	ENST00000278616	ENST00000278616.4	c.6679C>T	R2227C	pathogenic	0.927	0.854	0.961	0.406801	32	0.5444
108196791	G	A	E	K	ENST00000278616	ENST00000278616.4	c.6814G>A	E2272K	pathogenic	0.905	0.686	0.874	0.328155	32	0.6132
108198414	G	T	V	F	ENST00000278616	ENST00000278616.4	c.7018G>T	V2340F	pathogenic	0.424	0.509	0.688	-0.130273	21.4	0.1452
108198420	G	T	G	C	ENST00000278616	ENST00000278616.4	c.7024G>T	G2342C	pathogenic	0.916	0.824	0.626	0.300145	31	0.9463
108199815	C	A	A	E	ENST00000278616	ENST00000278616.4	c.7157C>A	A2386E	pathogenic	0.954	0.805	0.823	0.325	28.7	0.9347
108199929	T	G	V	G	ENST00000278616	ENST00000278616.4	c.7271T>G	V2424G	pathogenic	0.609	0.612	0.642	0.0532262	27	0.1515
108199929	T	C	V	A	ENST00000278616	ENST00000278616.4	c.7271T>C	V2424A	pathogenic	0.609	0.612	0.642	0.0532262	27	0.3072
108202751	C	G	S	C	ENST00000278616	ENST00000278616.4	c.7775C>G	S2592C	likely pathogenic	0.619	0.765	0.775	0.298319	25.4	0.0866
108203489	G	T	D	Y	ENST00000278616	ENST00000278616.4	c.7789G>T	D2597Y	pathogenic	0.802	0.588	0.38	0.0564277	34	0.2015
108203493	G	A	R	Q	ENST00000278616	ENST00000278616.4	c.7793G>A	R2598Q	likely pathogenic	0.91	0.734	.	0.201075	31	0.7673
108203579	T	C	Y	H	ENST00000278616	ENST00000278616.4	c.7879T>C	Y2627H	pathogenic	0.94	0.818	0.549	0.396691	27.8	0.872
108204670	T	A	V	D	ENST00000278616	ENST00000278616.4	c.7985T>A	V2662D	pathogenic	0.955	0.916	0.615	0.413182	28.2	0.9552
108205768	G	A	G		ENST00000278616	ENST00000278616.4	c.8083G>A	G2695S	pathogenic	0.881	0.854	0.723	0.435308	30	0.9738
108205795	T	C	C	R	ENST00000278616	ENST00000278616.4	c.8110T>C	C2704R	pathogenic	0.99	0.95	0.779	0.503008	28.8	0.9951
108205832	T	C	V	A	ENST00000278616	ENST00000278616.4	c.8147T>C	V2716A	pathogenic	0.938	0.905	0.872	0.403944	26.7	0.9195
108206666	A	T	K	I	ENST00000278616	ENST00000278616.4	c.8246A>T	K2749I	benign	0.81	0.847	0.581	0.231549	29.8	0.7341
108216545	C	T	R	C	ENST00000278616	ENST00000278616.4	c.8494C>T	R2832C	pathogenic	0.93	0.83	0.901	0.342717	32	0.5301
108216551	T	C	F	L	ENST00000278616	ENST00000278616.4	c.8500T>C	F2834L	pathogenic	0.93	0.895	0.698	0.3341	31	0.989
108216633	T	C	I	T	ENST00000278616	ENST00000278616.4	c.8582T>C	I2861T	likely pathogenic	0.971	0.938	0.881	0.383857	32	0.7853
108224558	G	T	D	Y	ENST00000278616	ENST00000278616.4	c.8737G>T	D2913Y	pathogenic	0.983	0.871	0.744	0.385642	31	0.9924
108235879	C	T	P	L	ENST00000278616	ENST00000278616.4	c.8921C>T	P2974L	benign	0.267	0.148	.	-0.430012	14.26	0.0948
108236086	C	T	R	C	ENST00000278616	ENST00000278616.4	c.9022C>T	R3008C	likely pathogenic	0.753	0.519	0.837	0.0663856	29.7	0.9486
108236225	C	T	A	V	ENST00000278616	ENST00000278616.4	c.9161C>T	A3054V	pathogenic	0.426	0.664	0.754	0.0583571	25.8	0.8938

## Sheet: S7_TERT_DTA
Supplemental Table S7: TERT variants with published direct telomerase assay (DTA) resuts, annotated with VEST4,REVEL, MutPred2, BayesDel(no AF) and CADD (phred_Hg19) scores (dbNSEP version 4.2)
Ch	position	cDNA	protein	Activity DTA	gnomAD freq (V2)	somatic DB	ClinVar	Reference PMIDs	VEST4_score	REVEL_score	MutPred_score	BayesDel_noAF_score	CADD_phred_hg19	AlphaMissense_score
5	1295008	c.97C>T	(NP_937983.2):p.(Pro33Ser)	functionally normal	absent	No	Pathogenic	23901009, 20022961, 17460043, 22863003	0.281	0.612	0.426	-0.0671528	15.22	0.1267
5	1294963	c.142C>T	(NP_937983.2):p.(Arg48Cys)	functionally normal	absent	cbioportal (1), ICGC (1), COSMIC (1)	absent	Faiz et al., unpublished	0.104	0.718	0.534	0.166265	23.2	0.2072
5	1294941	c.164T>A	(NP_937983.2):p.(Leu55Gln)	functionally abnormal	absent	absent	Pathogenic	21483807, 23901009, 20022961, 17392301, 22863003	0.712	0.769	0.903	0.247608	24.8	0.6757
5	1294912	c.193C>G	(NP_937983.2):p.(Pro65Ala)	functionally abnormal	5.92e-5 (9) (note over represented in AA)	absent	Conflicting interpretations of pathogenicity	23901009, 19147845, 21520174, 30523342	0.161	0.308	0.521	-0.238449	15.71	0.0737
5	1294679	c.322C>A	(NP_937983.2):p.(Arg108Ser)	functionally normal	absent	absent	Uncertain Significance	Faiz et al., unpublished	0.084	0.274	0.539	-0.193061	3.39	0.1984
5	1294571	c.430G>A	(NP_937983.2):p.(Val144Met)	functionally abnormal	absent	absent	Conflicting Interpretations Of Pathogenicity	25271372, 22364217, 22863003, 17460043	0.559	0.667	0.543	0.129204	16.06	0.395
5	1294493	c.508G>A	(NP_937983.2):p.(Val170Met)	functionally abnormal	0.00000535 (1)	absent	Uncertain Significance	21436073, 30523342	0.593	0.686	0.289	0.261663	23.8	0.6491
5	1294429	c.572G>C	(NP_937983.2):p.(Ser191Thr)	functionally normal	0.000913, (139)	absent	Likely benign	23901009	0.093	0.252	.	-0.274171	0.646	0.0789
5	1294397	c.604G>A	(NP_937983.2):p.(Ala202Thr)	functionally normal	1.90e-4, (29)	absent	Conflicting interpretations of pathogenicity	23901009, 22005790, 19760749, 15814878, 22863003	0.497	0.549	.	-0.0377342	7.162	0.0746
5	1294273	c.728C>T	(NP_937983.2):p.(Ala243Val)	functionally normal	1.08e-5 (2)	no	Uncertain Significance	28813500	0.091	0.183	0.219	-0.285499	0.484	0.0755
5	1294166	c.835G>A	(NP_937983.2):p.(Ala279Thr)	functionally normal	2.20e-2, (3341)	cancer hotspots (1), cbioportal (2)	Benign	24983628, 33619289, 34019641, 23901009, 18931339, 16990594	0.027	0.162	.	-0.293678	6.502	0.0743
5	1294106	c.895G>A	(NP_937983.2):p.(Val299Met)	functionally abnormal	6.57e-6, (1)	cbioportal(2)	Uncertain significance	19147845, 23901009	0.131	0.23	0.311	-0.262394	6.173	0.1104
5	1294078	c.923C>A	(NP_937983.2):p.(Pro308Gln)	functionally normal	absent	no	absent	32313107	0.133	0.282	0.344	-0.238251	11.81	0.0951
5	1293952	c.1049T>A	(NP_937983.2):p.(Leu350Gln)	functionally normal	6.49e-6 (1)	no	absent	Faiz et al., unpublished	0.42	0.497	0.473	0.108571	22.3	0.2776
5	1293790	c.1211C>G	(NP_937983.2):p.(Pro404Arg)	functionally normal	absent	absent	Uncertain Significance	32313107	0.433	0.685	0.499	0.0170308	23.6	0.0986
5	1293767	c.1234C>T	(NP_937983.2):p.(His412Tyr)	functionally normal	3.08e-3, (469)	cbioportal (4)	Benign/Likely benign (1X path)	19147845, 15814878, 23901009, 19760749, 18931339, 18753630, 32313107	0.435	0.672	.	0.139499	17.59	0.0801
5	1293697	c.1304T>A	(NP_937983.2):p.(Val435Glu)	functionally normal	absent	absent	Uncertain Significance	32313107	0.144	0.337	0.34	-0.169817	0.596	0.0862
5	1293676	c.1323_1325del	(NP_937983.2):p.(Glu441del)	functionally normal	2.31e-3, (351)	cioportal (3), COSMIC (4)	Conflicting interpretations of pathogenicity	19147845, 33619289, 23901009	#N/A	#N/A	#N/A	#N/A	#N/A	#N/A
5	1293454	c.1547A>G	(NP_937983.2):p.(Asp516Gly)	functionally normal	8.00e-5 (20)	absent	absent	21051362	0.184	0.735	0.561	0.221998	23.9	0.3641
5	1293436	c.1565G>A	(NP_937983.2):p.(Arg522Lys)	functionally normal	absent	COSMIC (2)	Uncertain Significance	19147845, 23901009	0.095	0.162	0.404	-0.477798	0.005	0.0973
5	1282710	c.1603C>T	(NP_937983.2):p.(Arg535Cys)	functionally normal	absent	cbioportal (1), COSMIC (2)	Uncertain Significance	unpublished data, 27540018,	0.131	0.567	0.637	-0.155346	23.1	0.1455
5	1282643	c.1670T>C	(NP_937983.2):p.(Leu557Pro)	functionally abnormal	absent	absent	absent	Niaz et al (unpublished), 32054657	0.935	0.918	0.801	0.394876	23.8	0.9005
5	1282613	c.1700C>T	(NP_937983.2):p.(Thr567Met)	functionally abnormal	6.57e-6, (1)	absent	Likely pathogenic	34019641, 23538340	0.459	0.56	0.435	0.00516958	18.05	0.0936
5	1282603	c.1710G>C	(NP_937983.2):p.(Lys570Asn)	functionally abnormal	absent	cbioportal (1), COSIMC (3)	absent	16990594, 23901009, 26024875, 23538340	0.481	0.813	0.803	-0.101941	23.7	0.9369
5	1280427	c.1796G>A	(NP_937983.2):p.(Arg599Gln)	functionally abnormal	absent	ICGC somatic (1), cbioportal (1), COSMIC (1)	pathogenic	25562321	0.139	0.733	.	-0.121222	16.61	0.0897
5	1280380	c.1843G>A	(NP_937983.2):p.(Ala615Thr)	functionally abnormal	1.77e-5 (5)	cbioportal (2), cancer hotspots (1), COSMIC (5)	Uncertain Significance	33619289	0.079	0.13	0.247	-0.35807	0.339	0.0746
5	1280332	c.1891C>T	(NP_937983.2):p.(Arg631Trp)	functionally abnormal	0.00000398 (1)	COSMIC (1)	pathogenic	unpublished data	0.761	0.853	0.841	0.32014	25	0.5657
5	1279579	c.1957C>T	(NP_937983.2):p.(Arg653Cys)	functionally normal	6.65e-5 (12)	ICGC somatic (1), COSMIC (2)	uncertain significance	25562321	0.282	0.279	.	-0.187039	14.87	0.1146
5	1279533	c.2003A>C	(NP_937983.2):p.(Glu668Ala)	functionally abnormal	absent	COSMIC (1)	Uncertain Significance	20044353	0.595	0.688	0.408	0.21041	23.8	0.6996
5	1279519	c.2017C>G	(NP_937983.2):p.(Pro673Ala)	functionally abnormal	absent (in bravo)	cbioportal (2)	absent	20044353	0.434	0.434	0.417	0.048473	19.45	0.1111
5	1279506	c.2030G>C	(NP_937983.2):p.(Gly677Ala)	functionally abnormal	absent (in dbSNP)	COSMIC (10)- suspect all germline	absent	20044353	0.713	0.813	0.728	0.323998	23	0.6736
5	1279503	c.2033C>A	(NP_937983.2):p.(Ala678Asp)	functionally abnormal	absent	cbioportal (1), cancer hotspots (1), COSMIC (2)	absent	unpublished data	0.726	0.65	0.523	0.19766	23.3	0.4493
5	1279491	c.2045G>A	(NP_937983.2):p.(Gly682Asp)	functionally abnormal	absent	absent	pathogenic	32150348, 23901009, 16990594, 20044353	0.734	0.815	0.83	0.491269	23.6	0.7552
5	1279458	c.2078T>G	(NP_937983.2):p.(Phe693Cys)	functionally abnormal	absent	absent	absent	unpublished data	0.847	0.713	0.712	0.461573	22.5	0.9184
5	1279456	c.2080G>A	(NP_937983.2):p.(Val694Met)	functionally abnormal	6.57e-6, (1)	absent	Uncertain significance	23901009, 15814878 34019641, 20044353, 29449422, 19760749, 18635888	0.627	0.641	0.771	0.219628	20.8	0.4476
5	1279446	c.2090T>C	(NP_937983.2):p.(Val697Ala)	functionally abnormal	absent	COSMIC (1)	Uncertain significance	20044353	0.221	0.444	0.33	-0.0955795	17.53	0.1758
5	1279426	c.2110C>T	(NP_937983.2):p.(Pro704Ser)	functionally abnormal	0.000046, (7)	absent	Conflicting interpretations of pathogenicity	23901009, 21602826, 18042801, 25365545	0.408	0.619	0.74	0.171843	15.31	0.1022
5	1279407	c.2129A>G	(NP_937983.2):p.(Lys710Arg)	functionally abnormal	absent	absent	absent	unpublished data	0.713	0.749	0.455	0.211007	28.9	0.25
5	1278904	c.2138T>A	(NP_937983.2):p.(Val713Glu)	functionally abnormal	absent	absent	absent	32313107	0.864	0.846	0.619	0.524997	24.6	0.9711
5	1278896	c.2146G>A	(NP_937983.2):p.(Ala716Thr)	functionally abnormal	absent	cancer hotspots (1), cbioportal (2), COSMIC (3)	Pathogenic	21436073	0.903	0.826	0.756	0.509579	24.5	0.7297
5	1278880	c.2162C>G	(NP_937983.2):p.(Pro721Arg)	functionally abnormal	absent	cbioportal (1), cancer hotspots (1), COSMIC (3)	Pathogenic	23901009, 16990594 20022961, 26887940	0.745	0.935	0.805	0.546539	26.8	0.5929
5	1278865	c.2177C>T	(NP_937983.2):p.(Thr726Met)	functionally normal (based on 26887940)	0.0000657, (10)	cancer hotspot (1), cbioportal (3), GDC (1), ICGC somatic (1), COSMIC (4)	Uncertain significance	32150348, 23901009, 16990594, 26887940	0.546	0.541	.	0.0496333	9.573	0.067
5	1272367	c.2315A>G	(NP_937983.2):p.(Tyr772Cys)	functionally abnormal	absent	absent	Likely pathogenic	15814878, 34019641, 23901009	0.869	0.802	0.802	0.387068	23.4	0.2155
5	1272328	c.2354C>T	(NP_937983.2):p.(Pro785Leu)	functionally abnormal	0.0000131, (2)	cbioportal (1), ICGC somatic (1), COSMIC (5)	Uncertain significance	19760749, 26887940	0.702	0.534	0.763	0.0868178	12.44	0.0822
5	1272311	c.2371G>A	(NP_937983.2):p.(Val791Ile)	functionally normal	0.000164	cancer hotspots (1), cbioportal (5), ICGC somatic (1), COSMIC (5)	Uncertain Significance	23447707, 21483807	0.663	0.254	.	-0.329872	14.81	0.1184
5	1271271	c.2431C>T	(NP_937983.2):p.(Arg811Cys)	functionally abnormal	0.00000657, (1)	cancer hotspots (1), cbioportal (4), COSMIC (1)	Conflicting interpretations of pathogenicity	26887940, 29449422, 28192371, 17785587	0.781	0.587	0.839	0.19428	23.3	0.1142
5	1268696	c.2521C>T	(NP_937983.2):p.(Leu841Phe)	functionally abnormal	absent	absent	absent (once in uniprot: LP/P)	21436073	0.675	0.912	0.653	-0.055977	24.4	0.5338
5	1266640	c.2593C>T	(NP_937983.2):p.(Arg865Cys)	functionally abnormal	1	cbioportlal (4), ICGC somatic (1), COSMIC (1)	Likely Pathogenic	34019641, 25271372, 22364217, 17460043	0.78	0.929	.	-0.184209	25	0.6714
5	1266639	c.2594G>A	(NP_937983.2):p.(Arg865His)	functionally abnormal	6.57e-6, (1)	cbioportlal (4), ICGC somatic (1), COSMIC (1)	Conflicting interpretations of pathogenicity	17460043, 29449422, 23901009, 20022961, 25409313, 22364217, 25365545	0.811	0.939	.	0.550958	24.4	0.6988
5	1266634	c.2599G>A	(NP_937983.2):p.(Val867Met)	functionally abnormal	absent	absent	Uncertain Significance	21483807, 34019641, 20502709	0.506	0.654	0.365	-0.0878706	22.4	0.4736
5	1264656	c.2706G>C	(NP_937983.2):p.(Lys902Asn)	functionally abnormal	absent	absent	Pathogenic	23901009, 16990594, 16247010	0.964	0.916	0.893	0.239102	24.8	0.9755
5	1264587	c.2775C>A	(NP_937983.2):p.(His925Gln)	functionally abnormal	0.000004014 (1)	COSMIC (6)	Uncertain Significance	20502709, 25562321	0.327	0.617	0.479	0.168394	12.59	0.1345
5	1260715	c.2844C>G	(NP_937983.2):p.(Ser948Arg)	functionally abnormal	0.00000657, (1)	absent	Uncertain significance	23901009	0.427	0.371	0.186	-0.0867047	11.18	0.5186
5	1260644	c.2915G>A	(NP_937983.2):p.(Arg972His)	functionally abnormal	0.00000657, (1)	COSMIC (5)	Uncertain significance	28154186, 21931702	0.157	0.092	0.446	-0.534672	11.27	0.0949
5	1260624	c.2935C>T	(NP_937983.2):p.(Arg979Trp)	functionally abnormal	absent	absent	Uncertain Significance	28154186, 16990594, 23901009, 21602826, 22863003	0.803	0.602	0.844	0.0605456	24.6	0.1793
5	1255516	c.3043T>C	(NP_937983.2):p.(Cys1015Arg)	functionally abnormal	absent	COSMIC (1)	Pathogenic	28154186, 27456246, 18931339	0.958	0.625	0.9	0.299455	23.9	0.933
5	1255504	c.3055C>T	(NP_937983.2):p.(Leu1019Phe)	functionally abnormal	absent	absent	absent	28154186, 18635888	0.716	0.708	0.788	0.220434	17.01	0.2336
5	1255486	c.3073G>T	(NP_937983.2):p.(Val1025Phe)	functionally abnormal	absent	absent	absent (1 uniprot: LP/P)	28154186, 30523342, 21436073, 26365799	0.534	0.644	0.331	0.342637	21.8	0.5882
5	1255477	c.3082A>C	(NP_937983.2):p.(Asn1028His)	functionally abnormal	absent	COSMIC (2)	absent	28154186, 26365799, 21931702	0.489	0.66	0.529	0.0186012	23.3	0.5789
5	1255411	c.3148A>G	(NP_937983.2):p.(Lys1050Glu)	functionally abnormal	6.57e-6, (1)	COSMIC (1)	absent	28154186	0.762	0.772	0.845	0.198085	24	0.3019
5	1254594	c.3184G>A	(NP_937983.2):p.(Ala1062Thr)	functionally normal	1.34e-2, (2032)	cancer hotspot (1), COSMIC (8)	Conflicting interpretations of pathogenicity	19147845, 18931339, 23901009, 28154186, 32313107	0.02	0.207	.	-0.373519	0.065	0.0691
5	1254510	c.3268G>A	(NP_937983.2):p.(Val1090Met)	functionally abnormal	0.000092, (14)	cbioportal (1), COSMIC (1)	Uncertain significance	15814878, 28154186, 23901009, 26365799, 22863003	0.664	0.539	.	0.0812826	16.12	0.1109
5	1253913	c.3329C>T	(NP_937983.2):p.(Thr1110Met)	functionally abnormal	0.0000328, (5)	cancer hotspot (1), GDC (1), cbioportal (1), ICGC somatic (1), COSMIC (3)	Uncertain significance	34019641, 17392301, 22863003	0.653	0.509	0.709	0.0130399	12.46	0.0763
5	1253880	c.3362C>T	(NP_937983.2):p.(Pro1121Leu)	functionally abnormal	absent	COSMIC (4)	Uncertain significance	33203829	0.418	0.655	0.449	0.0884375	22.9	0.1144
5	1253863	c.3379T>C	(NP_937983.2):p.(Phe1127Leu)	functionally abnormal	absent	absent	absent (1 uniprot LP/P)	23901009, 20022961, 16990594	0.374	0.823	0.839	0.348531	24.3	0.9186

## Sheet: S8_ClinGen_all
Supplemental Table S8: Variants extracted from the ClinVar database of curated variants, annotated with VEST4,REVEL, MutPred2, BayesDel(no AF) and CADD (phred_Hg19) scores (dbNSEP version 4.2)
Chromosome	Pos	#Variation	ensumble transcript version	ClinVar Variation Id	HGNC Gene Symbol	Disease	Mondo Id	Mode of Inheritance	Assertion	Applied Evidence Codes (Met)	Curation dependent on in silico data	Summary of interpretation	PubMed Articles	Expert Panel	Guideline	VEST4_score	REVEL_score	MutPred_score	BayesDel_noAF_score	CADD_phred_hg19
11	532686	NM_005343.3(HRAS):c.520C>T (p.Pro174Ser)	ENST00000451590.1	40448	LRRC56	RASopathy	MONDO:0021060	Autosomal dominant inheritance	Benign	BA1		The filtering allele frequency of the c.520C>T (p.Pro174Ser) variant in the HRAS gene is 0.115% (20/11482) of Latino chromosomes by the Exome Aggregation Consortium, which is a high enough frequency to be classified as benign based on thresholds defined by the ClinGen RASopathy Expert Panel (BA1; PMID:29493581)		RASopathy VCEP	https://www.clinicalgenome.org/docs/clingen-rasopathy-expert-panel-specifications-to-the-acmg-amp-variant-interpretation-guidelines-version-1/	0.185	0.082	0.25	-0.398543	17.11
11	533553	NM_005343.3(HRAS):c.350A>G (p.Lys117Arg)	ENST00000451590.1	12605	LRRC56	Costello syndrome	MONDO:0009026	Autosomal dominant inheritance	Pathogenic	PS3, PP3, PM1, PM2, PM6_Strong		The c.350A>G (p.Lys117Arg) variant in HRAS has been reported in the literature in at least 2 unconfirmed de novo occurrences in patients with clinical features of a RASopathy (PM6_Strong; PMID 16443854, 16155195). In vitro functional studies provide some evidence that the p.Lys117Arg variant may impact protein function (PS3; PMID 17979197, 21850009). Furthermore, the variant is in a location that…	21850009, 29493581, 16443854	RASopathy VCEP	https://www.clinicalgenome.org/docs/clingen-rasopathy-expert-panel-specifications-to-the-acmg-amp-variant-interpretation-guidelines-version-1/	0.875	0.916	0.914	0.383734	28.8
11	533799	NM_005343.3(HRAS):c.257A>C (p.Asn86Thr)	ENST00000451590.1	40437	LRRC56	RASopathy	MONDO:0021060	Autosomal dominant inheritance	Benign	BA1, BP5		The filtering allele frequency of the c.257A>C (p.Asn86Thr) variant in the HRAS gene is 0.07% for African chromosomes by the Exome Aggregation Consortium (12/10342 with 95% CI), which is a high enough frequency to be classified as benign based on thresholds defined by the ClinGen RASopathy Expert panel for autosomal dominant RASopathy variants (BA1).This variant has been identified in a patient w…		RASopathy VCEP	https://www.clinicalgenome.org/docs/clingen-rasopathy-expert-panel-specifications-to-the-acmg-amp-variant-interpretation-guidelines-version-1/	0.468	0.367	.	-0.149079	22.2
11	533881	NM_005343.3(HRAS):c.175G>A (p.Ala59Thr)	ENST00000451590.1	40435	HRAS	Costello syndrome	MONDO:0009026	Autosomal dominant inheritance	Likely Pathogenic	PS4_Moderate, PP2, PP3, PP1, PM1, PM2		The c.175G>A (p.Ala59Thr) variant in HRAS has been identified in at least 3 independent occurrences in patients with a RASopathy (PS4_Moderate; GeneDx, Partners LMM, Invitae internal data; ClinVar SCV000198374, SCV000950586). The p.Ala59Thr variant segregated with clinical features of a RASopathy in at least 3 family members (PP1; GeneDx, Partners LMM internal data). This variant was absent from …	29493581	RASopathy VCEP	https://www.clinicalgenome.org/docs/clingen-rasopathy-expert-panel-specifications-to-the-acmg-amp-variant-interpretation-guidelines-version-1/	0.975	0.755	0.775	0.220725	20.5
11	533883	NM_176795.4(HRAS):c.173C>T (p.Thr58Ile)	ENST00000451590.1	12610	LRRC56	Costello syndrome	MONDO:0009026	Autosomal dominant inheritance	Pathogenic	PS1, PP2, PP3, PM1, PM2, PM6, PS4_Supporting		The c.173C>T (p.Thr58Ile) variant in HRAS has been reported in the literature as an unconfirmed de novo occurrence in a patient with clinical features of a RASopathy (PM6; PMID 20112233, 16474405). Also, at least 2 independent occurrences of this variant have been detected in patients with a RASopathy (PS4_Supporting; PMID: 22488832, 18247425, 23321623, 20949621, 16921267). This variant was absen…	20112233, 16474405, 18247425, 16921267, 23321623, 22488832, 20949621	RASopathy VCEP	https://www.clinicalgenome.org/docs/clingen-rasopathy-expert-panel-specifications-to-the-acmg-amp-variant-interpretation-guidelines-version-1/	0.988	0.777	0.964	0.433392	23.5
11	534286	NM_005343.3(HRAS):c.37G>T (p.Gly13Cys)	ENST00000451590.1	12606	LRRC56	Noonan syndrome	MONDO:0018997	Autosomal dominant inheritance	Pathogenic	PS4_Moderate, PP2, PP3, PM1, PM2, PS2_Very Strong		The c.37G>T (p.Gly13Cys) variant in HRAS has been reported as a confirmed de novo occurrence in at least 2 patients with clinical features of a RASopathy (PS2_VeryStrong; PMID 21438134, 16329078). The p.Gly13Cys variant has been identified in at least 3 other independent occurrence in patients with clinical features of a RASopathy (PS4_Moderate; PMID: 16372351). This variant was absent from large…	29493581, 16329078, 21438134	RASopathy VCEP	https://www.clinicalgenome.org/docs/clingen-rasopathy-expert-panel-specifications-to-the-acmg-amp-variant-interpretation-guidelines-version-1/	0.911	0.745	0.961	0.282276	23
11	534289	NM_005343.3(HRAS):c.34G>A (p.Gly12Ser)	ENST00000451590.1	12602	LRRC56	Costello syndrome	MONDO:0009026	Autosomal dominant inheritance	Pathogenic	PS3, PS4, PP2, PP3, PM1, PM2, PS2_Very Strong		The c.34G>A (p.Gly12Ser) variant in HRAS has been reported as a confirmed de novo occurrence in at least 2 patients with clinical features of a RASopathy (PS2_VeryStrong; PMID 16170316, 16835863, 16443854, 16835863, 16881968, 17054105, 19669404). The p.Gly12Ser variant has been identified in >5 independent occurrences in patients with clinical features of a RASopathy (PS4; PMID: 20660566, 1637235…	17412879, 19206176, 19371735, 16329078, 16372351, 16969868, 16835863, 20660566, 18039947, 29493581, 17054105, 16443854, 19669404, 16170316, 16881968, 16835863	RASopathy VCEP	https://www.clinicalgenome.org/docs/clingen-rasopathy-expert-panel-specifications-to-the-acmg-amp-variant-interpretation-guidelines-version-1/	0.902	0.695	0.951	0.211813	22.9
19	4090637	NM_030662.3(MAP2K2):c.1162C>T (p.Arg388Trp)	ENST00000262948.5	40843	MAP2K2	RASopathy	MONDO:0021060	Autosomal dominant inheritance	Benign	BA1		The filtering allele frequency of the c.1162C>T (p.Arg388Trp) variant in the MAP2K2 gene is 0.125% for African chromosomes by the Exome Aggregation Consortium (25/2788 with 95% CI), which is a high enough frequency to be classified as benign based on thresholds defined by the ClinGen RASopathy Expert panel for autosomal dominant RASopathy variants (BA1). Additional case-level data available: SCV0…		RASopathy VCEP	https://www.clinicalgenome.org/docs/clingen-rasopathy-expert-panel-specifications-to-the-acmg-amp-variant-interpretation-guidelines-version-1/	0.386	0.396	.	-0.195722	23.1
19	4099225	NM_030662.3(MAP2K2):c.893C>T (p.Pro298Leu)	ENST00000262948.5	40832	MAP2K2	RASopathy	MONDO:0021060	Autosomal dominant inheritance	Benign	BA1		The filtering allele frequency of the c.893C>T (p.Pro298Leu) variant in the MAP2K2 gene is 0.953% (68/5776) of East Asian chromosomes by the Exome Aggregation Consortium, which is a high enough frequency to be classified as benign based on thresholds defined by the ClinGen RASopathy Expert Panel (BA1; PMID:29493581)		RASopathy VCEP	https://www.clinicalgenome.org/docs/clingen-rasopathy-expert-panel-specifications-to-the-acmg-amp-variant-interpretation-guidelines-version-1/	0.612	0.561	0.377	-0.0208893	24.1
19	4099271	NM_030662.3(MAP2K2):c.847G>T (p.Val283Leu)	ENST00000262948.5	448950	MAP2K2	RASopathy	MONDO:0021060	Autosomal dominant inheritance	Likely Benign	BS1		The filtering allele frequency of the c.847G>T (p.Val283Leu) variant in the MAP2K2 gene is 0.0448% (6/5824) of East Asian chromosomes by the Exome Aggregation Consortium, which is a high enough frequency to be classified as likely benign based on thresholds defined by the ClinGen RASopathy Expert Panel (BS1; PMID:29493581)		RASopathy VCEP	https://www.clinicalgenome.org/docs/clingen-rasopathy-expert-panel-specifications-to-the-acmg-amp-variant-interpretation-guidelines-version-1/	0.301	0.036	.	-0.565551	9.195
19	4099274	NM_030662.3(MAP2K2):c.844C>T (p.Pro282Ser)	ENST00000262948.5	40826	MAP2K2	RASopathy	MONDO:0021060	Autosomal dominant inheritance	Benign	BA1, BP5		The filtering allele frequency of the c.844C>T (p.Pro282Ser) variant in the MAP2K2 gene is 0.029% for African chromosomes by the Exome Aggregation Consortium (19/6048 with 95% CI), which is a high enough frequency to be classified as benign based on thresholds defined by the ClinGen RASopathy Expert panel for autosomal dominant RASopathy variants (BA1).This variant has been identified in a patien…		RASopathy VCEP	https://www.clinicalgenome.org/docs/clingen-rasopathy-expert-panel-specifications-to-the-acmg-amp-variant-interpretation-guidelines-version-1/	0.348	0.072	.	-0.471056	15.71
19	4099300	NM_030662.3(MAP2K2):c.818A>G (p.Lys273Arg)	ENST00000262948.5	40824	MAP2K2	RASopathy	MONDO:0021060	Autosomal dominant inheritance	Likely Benign	BS1		The filtering allele frequency of the c.818A>G (p.Lys273Arg) variant in the MAP2K2 gene is 0.0368% (6/7088) of Latino chromosomes by the Exome Aggregation Consortium, which is a high enough frequency to be classified as likely benign based on thresholds defined by the ClinGen RASopathy Expert Panel (BS1; PMID:29493581)		RASopathy VCEP	https://www.clinicalgenome.org/docs/clingen-rasopathy-expert-panel-specifications-to-the-acmg-amp-variant-interpretation-guidelines-version-1/	0.515	0.256	.	-0.0568288	22.9
19	4099334	NM_030662.3(MAP2K2):c.784G>A (p.Val262Ile)	ENST00000262948.5	46242	MAP2K2	RASopathy	MONDO:0021060	Autosomal dominant inheritance	Likely Benign	BP4, BS1		The c.784G>A (p.Val262Ile) variant in MAP2K2 has been identified in 4 independent occurrences in patients with disparate phenotypes; however, it has also been observed in 0.029% (95% CI of 8/13654) of Latino alleles in gnomAD (BS1, PS4 not met; GeneDx, Laboratory for Molecular Medicine internal data; ClinVar SCV000207950.9, SCV000063182.5). Computational prediction tools and conservation analysis…		RASopathy VCEP	https://www.clinicalgenome.org/docs/clingen-rasopathy-expert-panel-specifications-to-the-acmg-amp-variant-interpretation-guidelines-version-1/	0.226	0.219	.	-0.324193	14.2
19	4101103	NM_030662.3(MAP2K2):c.619G>A (p.Glu207Lys)	ENST00000262948.5	40813	MAP2K2	cardiofaciocutaneous syndrome	MONDO:0015280	Autosomal dominant inheritance	Pathogenic	PS4, PS2, PP2, PM2, PM6		The c.619G>A (p.Glu207Lys) variant in MAP2K2 was absent from large population studies (PM2; gnomAD.broadinstitute.org). It has been identified in 6 individuals with clinical features of a RASopathy (PS4; SCV000204213.4, SCV000207959.10, SCV000815593.1, Otto von Guericke University Magdeburg internal data). One of these cases was a confirmed de novo occurrence and another was an unconfirmed de nov…		RASopathy VCEP	https://www.clinicalgenome.org/docs/clingen-rasopathy-expert-panel-specifications-to-the-acmg-amp-variant-interpretation-guidelines-version-1/	0.847	0.657	0.675	0.207579	28
19	4101272	NM_030662.3(MAP2K2):c.535C>T (p.Arg179Trp)	ENST00000262948.5	180905	MAP2K2	RASopathy	MONDO:0021060	Autosomal dominant inheritance	Likely Benign	BS1		The filtering allele frequency of the c.535C>T (p.Arg179Trp) variant in the MAP2K2 gene is 0.0362% (3/2258) of East Asian chromosomes by the Exome Aggregation Consortium, which is a high enough frequency to be classified as likely benign based on thresholds defined by the ClinGen RASopathy Expert Panel (BS1; PMID:29493581)		RASopathy VCEP	https://www.clinicalgenome.org/docs/clingen-rasopathy-expert-panel-specifications-to-the-acmg-amp-variant-interpretation-guidelines-version-1/	0.872	0.479	.	-0.100982	32
19	4110556	NM_030662.3(MAP2K2):c.401A>G (p.Tyr134Cys)	ENST00000262948.5	177868	MAP2K2	cardiofaciocutaneous syndrome	MONDO:0015280	Autosomal dominant inheritance	Pathogenic	PS3, PP2, PP3, PM1, PM2		The c.401A>G (p.Tyr134Cys) variant in MAP2K2 has been identified in one patient with clinical features of a RASopathy (PMID 18413255). In vitro functional studies provide some evidence that the p.Tyr134Cys variant may impact protein function (PS3; PMID 18413255). This variant was absent from large population studies (PM2; ExAC, http://exac.broadinstitute.org). The variant is located in the MAP2K2…	18413255, 29493581	RASopathy VCEP	https://www.clinicalgenome.org/docs/clingen-rasopathy-expert-panel-specifications-to-the-acmg-amp-variant-interpretation-guidelines-version-1/	0.965	0.966	0.944	0.499724	28.9
19	4110557	NM_030662.3(MAP2K2):c.400T>C (p.Tyr134His)	ENST00000262948.5	8274	MAP2K2	RASopathy	MONDO:0021060	Autosomal dominant inheritance	Likely Pathogenic	PS4_Moderate, PP2, PP3, PM1, PM2		The c.400T>C (p.Tyr134His) variant in MAP2K2 was absent from large population studies (PM2). It has been identified in 3 patients with Cardiofaciocutaneous syndrome and 1 with Noonan syndrome (PS4_Moderate; SCV000063166.5, Hopital Universitaire Robert Debre internal data, PMIDs: 18042262, 27763634)Furthermore, the variant is in a location that has been defined by the ClinGen RASopathy Expert Pane…	18042262, 29493581	RASopathy VCEP	https://www.clinicalgenome.org/docs/clingen-rasopathy-expert-panel-specifications-to-the-acmg-amp-variant-interpretation-guidelines-version-1/	0.937	0.917	0.97	0.46549	28.2
19	4110574	NM_030662.3(MAP2K2):c.383C>A (p.Pro128Gln)	ENST00000262948.5	8275	MAP2K2	cardiofaciocutaneous syndrome	MONDO:0015280	Autosomal dominant inheritance	Pathogenic	PS3, PP2, PP3, PP1, PM1, PM2		The c.383C>A (p.Pro128Gln) variant in MAP2K2 has been reported in the literature to segregate with clinical features of a RASopathy in at least 7 family members (PP1_Strong; 20358587). In vitro functional studies provide some evidence that the p.Pro128Gln variant may impact protein function (PS3; PMID 20358587). This variant was absent from large population studies (PM2; ExAC, http://exac.broadin…	20358587	RASopathy VCEP	https://www.clinicalgenome.org/docs/clingen-rasopathy-expert-panel-specifications-to-the-acmg-amp-variant-interpretation-guidelines-version-1/	0.85	0.928	0.955	0.495827	25.3
19	4117550	NM_030662.3(MAP2K2):c.170T>G (p.Phe57Cys)	ENST00000262948.5	8272	MAP2K2	cardiofaciocutaneous syndrome	MONDO:0015280	Autosomal dominant inheritance	Pathogenic	PS3, PP2, PP3, PM1, PM5, PM2, PM6		The c.170T>G (p.Phe57Cys) variant in MAP2K2 has been reported in the literature as an unconfirmed de novo occurrence in a patient with clinical features of a RASopathy (PM6; PMID 16439621). In vitro functional studies provide some evidence that the p.Phe57Cys variant may impact protein function (PS3; PMID 16439621). This variant was absent from large population studies (PM2; ExAC, http://exac.bro…	16439621	RASopathy VCEP	https://www.clinicalgenome.org/docs/clingen-rasopathy-expert-panel-specifications-to-the-acmg-amp-variant-interpretation-guidelines-version-1/	0.903	0.959	0.814	0.482812	27.8
19	4117551	NM_030662.3(MAP2K2):c.169T>G (p.Phe57Val)	ENST00000262948.5	8273	MAP2K2	cardiofaciocutaneous syndrome	MONDO:0015280	Autosomal dominant inheritance	Pathogenic	PP3, PP2, PM1, PS2_Very Strong, PM2		The c.169T>G (p.Phe57Val) variant in MAP2K2 has been reported as a confirmed de novo occurrence in at least 2 patients with clinical features of a RASopathy (PS2_VeryStrong; PMID 18042262). The variant is in a location that has been defined by the ClinGen RASopathy Expert Panel to be a mutational hotspot or domain of MAP2K2 (PM1; PMID 29493581). This variant was absent from large population studi…	18042262	RASopathy VCEP	https://www.clinicalgenome.org/docs/clingen-rasopathy-expert-panel-specifications-to-the-acmg-amp-variant-interpretation-guidelines-version-1/	0.91	0.941	0.851	0.424596	26.5
17	7123446	NM_000018.4(ACADVL):c.68G>A (p.Arg23Gln)	ENST00000543245.2	21023	ACADVL	very long chain acyl-CoA dehydrogenase deficiency	MONDO:0008723	Autosomal recessive inheritance	Benign	BA1, BP4		The c.68G>A variant in ACADVL is a missense variant predicted to cause the substitution of arginine by glutamine at amino acid 23 (p.Arg23Gln). The highest population minor allele frequency in gnomAD v2.1.1 is 0.01223 in the Latino population, which is higher than the ClinGen ACADVL Variant Curation Expert Panel threshold (â‰¥0.007) for BA1, and therefore meets this criterion (BA1). The computati…		ACADVL VCEP	https://clinicalgenome.org/site/assets/files/7380/clingen_acadvl_acmg_specifications_v1.pdf	0.249	0.123	.	-0.131329	15.81
17	7123838	NM_000018.4(ACADVL):c.194C>T (p.Pro65Leu)	ENST00000543245.2	38798	ACADVL	very long chain acyl-CoA dehydrogenase deficiency	MONDO:0008723	Autosomal recessive inheritance	Benign	BS3_Supporting, BA1, BP4		The c.194C>T variant in ACADVL is a missense variant predicted to cause substitution of proline by leucine at amino acid 65 (p.Pro65Leu). The highest population minor allele frequency in gnomAD v2.1.1 is 0.1129 in the African/African American population, which is higher than the ClinGen ACADVL Variant Curation Expert Panel threshold (â‰¥0.007) for BA1, and therefore meets this criterion (BA1). Pa…		ACADVL VCEP	https://clinicalgenome.org/site/assets/files/7380/clingen_acadvl_acmg_specifications_v1.pdf	0.109	0.276	.	-0.285507	9.299
17	7124264	NM_000018.4(ACADVL):c.364A>G (p.Asn122Asp)	ENST00000543245.2	376917	ACADVL	very long chain acyl-CoA dehydrogenase deficiency	MONDO:0008723	Autosomal recessive inheritance	Likely Pathogenic	PS3, PP4, PP3, PM2_Supporting		The c.364A>G (p.Asn122Asp) variant in ACADVL is a missense in exon 6. This variant has been reported as a homozygote in the literature associated with very-long chain acyl-CoA dehydrogenase deficiency (PP4; PMID: 34480364). Fatty acid oxidation (FAO) flux assay performed on patient fibroblast homozygous for this variant demonstrated severe reduction of enzyme activity (PS3, PMID: 20060901). In ad…		ACADVL VCEP	https://clinicalgenome.org/site/assets/files/7380/clingen_acadvl_acmg_specifications_v1.pdf	0.915	0.856	0.786	0.0334816	27.7
17	7579902	NM_000546.5(TP53):c.11C>T (p.Pro4Leu)	ENST00000269305.4	237941	TP53	Li-Fraumeni syndrome 1	MONDO:0007903	Autosomal dominant inheritance	Likely Benign	BS3, BP4, PM2_Supporting		This variant is absent in the gnomAD cohort (PM2_Supporting; http://gnomad.broadinstitute.org). This variant has a BayesDel score < 0.16 and Align GVGD (Zebrafish) is Class C0 (BP4). Transactivation assays show [retained/supertransactivation] function according to Kato, et al. and there is no evidence of a dominant negative effect or loss of function according to Giacomelli, et al. (BS3; PMID: 12…	12826609, 30224644	TP53 VCEP	https://www.clinicalgenome.org/docs/clingen-tp53-expert-panel-specifications-to-the-acmg-amp-variant-interpretation-guidelines-version-1.2/	0.143	0.533	0.13	0.062909	9.332
17	7579892	NM_000546.5(TP53):c.21T>A (p.Asp7Glu)	ENST00000269305.4	140782	TP53	Li-Fraumeni syndrome	MONDO:0018875	Autosomal dominant inheritance	Likely Benign	BS3, BP4, PM2_Supporting		This variant is absent in the gnomAD cohort (PM2_Supporting; http://gnomad.broadinstitute.org). However, the variant has a BayesDel score < 0.16 and Align GVGD (Zebrafish) is Class C0 or Class C15 (BP4). Additionally, transactivation assays show retained function according to Kato, et al. and there is no evidence of a dominant negative effect or loss of function according to Giacomelli, et al. (B…	12826609, 30224644	TP53 VCEP	https://www.clinicalgenome.org/docs/clingen-tp53-expert-panel-specifications-to-the-acmg-amp-variant-interpretation-guidelines-version-1.2/	0.057	0.515	0.327	-0.015305	0.158
17	7579885	NM_000546.5(TP53):c.28G>A (p.Val10Ile)	ENST00000269305.4	127806	TP53	Li-Fraumeni syndrome	MONDO:0018875	Autosomal dominant inheritance	Likely Benign	BS3, BP4		This variant has a BayesDel score < 0.16 and Align GVGD (Zebrafish) is Class C0 or Class C15 (BP4). Additionally, transactivation assays show retained function according to Kato, et al. and there is no evidence of a dominant negative effect or loss of function according to Giacomelli, et al. (BS3; PMID: 12826609, 30224644). In summary, TP53 c.28G>A; p.Val10Ile meets criteria to be classified as l…	30224644, 12826609	TP53 VCEP	https://www.clinicalgenome.org/docs/clingen-tp53-expert-panel-specifications-to-the-acmg-amp-variant-interpretation-guidelines-version-1.2/	0.087	0.474	0.345	-0.0960921	0.018
17	7579885	NM_000546.5(TP53):c.28G>C (p.Val10Leu)	ENST00000269305.4	231387	TP53	Li-Fraumeni syndrome 1	MONDO:0007903	Autosomal dominant inheritance	Likely Benign	BS2_Supporting, BS3, BP4, PM2_Supporting		Transactivation assays show supertransactivation function according to Kato, et al. and there is no evidence of a dominant negative effect or loss of function according to Giacomelli, et al. (BS3; PMID: 12826609, 30224644). . This variant has a BayesDel score < 0.16 and Align GVGD (Zebrafish) is Class C0 or Class C15 (BP4). This variant has been observed in 4 60+ year old females without a cancer…		TP53 VCEP	https://www.clinicalgenome.org/docs/clingen-tp53-expert-panel-specifications-to-the-acmg-amp-variant-interpretation-guidelines-version-1.2/	0.087	0.474	0.345	-0.0960921	0.018
17	7579582	NM_000546.5(TP53):c.105G>C (p.Leu35Phe)	ENST00000269305.4	142562	TP53	Li-Fraumeni syndrome 1	MONDO:0007903	Autosomal dominant inheritance	Likely Benign	BS3, BS2_Supporting, BP4		This variant has a BayesDel score < 0.16 and Align GVGD (Zebrafish) is Class C0 or Class C15 (BP4). Transactivation assays show retained function according to Kato, et al. and there is no evidence of a dominant negative effect or loss of function according to Giacomelli, et al. (BS3; PMID: 12826609, 30224644). This variant has been observed in 2-7 60+ year old females without a cancer diagnosis (…	30224644, 12826609	TP53 VCEP	https://www.clinicalgenome.org/docs/clingen-tp53-expert-panel-specifications-to-the-acmg-amp-variant-interpretation-guidelines-version-1.2/	0.101	0.486	0.134	-0.0784742	0.225
17	7572974	NM_001126112.2(TP53):c.1135C>A (p.Arg379Ser)	ENST00000269305.4	186762	TP53	Li-Fraumeni syndrome 1	MONDO:0007903	Autosomal dominant inheritance	Likely Benign	BS3_Supporting, BP4	TRUE	This variant has a BayesDel score < 0.16 and Align GVGD (Zebrafish) is Class C0 (BP4). Transactivation assays show a partially functional variant according to Kato, et al. and there is no evidence of a dominant negative effect or loss of function according to Giacomelli, et al. (BS3_Supporting; PMID: 12826609, 30224644). In summary, TP53 c.1135C>A (p.Arg379Ser) meets criteria to be classified as …		TP53 VCEP	https://www.clinicalgenome.org/docs/clingen-tp53-expert-panel-specifications-to-the-acmg-amp-variant-interpretation-guidelines-version-1.2/	0.236	0.363	0.258	-0.149742	18.65
17	7579580	NM_000546.5(TP53):c.107C>A (p.Pro36Gln)	ENST00000269305.4	141597	TP53	Li-Fraumeni syndrome 1	MONDO:0007903	Autosomal dominant inheritance	Likely Benign	BS3, BP4, PM2_Supporting		This variant is absent in the gnomAD cohort (PM2_Supporting; http://gnomad.broadinstitute.org). Transactivation assays show [retained/supertransactivation] function according to Kato, et al. and there is no evidence of a dominant negative effect or loss of function according to Giacomelli, et al. (BS3; PMID: 12826609, 30224644). This variant has a BayesDel score < 0.16 and Align GVGD (Zebrafish) …		TP53 VCEP	https://www.clinicalgenome.org/docs/clingen-tp53-expert-panel-specifications-to-the-acmg-amp-variant-interpretation-guidelines-version-1.2/	0.194	0.434	0.196	-0.0700226	1.583
17	7573007	NM_001126112.2(TP53):c.1102C>T (p.His368Tyr)	ENST00000269305.4	188342	TP53	Li-Fraumeni syndrome 1	MONDO:0007903	Autosomal dominant inheritance	Likely Benign	BS3_Supporting, BP4, PM2_Supporting	TRUE	This variant is absent in the gnomAD cohort (PM2_Supporting; http://gnomad.broadinstitute.org). This variant has a BayesDel score < 0.16 and Align GVGD (Zebrafish) is Class C0 (BP4). Transactivation assays show a partially functional variant according to Kato, et al. and there is no evidence of a dominant negative effect or loss of function according to Giacomelli, et al. (BS3_Supporting; PMID: 1…		TP53 VCEP	https://www.clinicalgenome.org/docs/clingen-tp53-expert-panel-specifications-to-the-acmg-amp-variant-interpretation-guidelines-version-1.2/	0.113	0.345	0.184	-0.258202	14.17
17	7579548	NM_000546.5(TP53):c.139C>T (p.Pro47Ser)	ENST00000269305.4	43588	TP53	Li-Fraumeni syndrome	MONDO:0018875	Autosomal dominant inheritance	Benign	BS3, BS2, BA1, BP4		This variant has a minor allele frequency of 0.01645 (1.6%, 410/24,922 alleles) in the African subpopulation of the gnomAD cohort (BA1). The variant has a BayesDel score < 0.16 and Align GVGD (Zebrafish) is Class C0 or Class C15 (BP4). Additionally, transactivation assays show supertransactivation function according to Kato, et al. and there is no evidence of a dominant negative effect or loss of…	30224644, 27034505	TP53 VCEP	https://www.clinicalgenome.org/docs/clingen-tp53-expert-panel-specifications-to-the-acmg-amp-variant-interpretation-guidelines-version-1.2/	0.156	0.32	.	-0.214593	0.003
17	7579543	NM_000546.5(TP53):c.144C>A (p.Asp48Glu)	ENST00000269305.4	141056	TP53	Li-Fraumeni syndrome	MONDO:0018875	Autosomal dominant inheritance	Likely Benign	BS3, BP4, PM2_Supporting		Transactivation assays show retained function according to Kato, et al. and there is no evidence of a dominant negative effect or loss of function according to Giacomelli, et al. (BS3; PMID: 12826609, 30224644). This variant has a BayesDel score < 0.16 and Align GVGD (Zebrafish) is Class C0 (BP4). This variant is absent in the gnomAD cohort (PM2_Supporting; http://gnomad.broadinstitute.org). In s…	30224644, 12826609, 29979965	TP53 VCEP	https://www.clinicalgenome.org/docs/clingen-tp53-expert-panel-specifications-to-the-acmg-amp-variant-interpretation-guidelines-version-1.2/	0.051	0.364	0.159	-0.224044	0.001
17	7579542	NM_000546.5(TP53):c.145G>A (p.Asp49Asn)	ENST00000269305.4	186363	TP53	Li-Fraumeni syndrome	MONDO:0018875	Autosomal dominant inheritance	Likely Benign	BS3, BP4		This variant has a BayesDel score < 0.16 and Align GVGD (Zebrafish) is Class C0 or Class C15 (BP4). Additionally, transactivation assays show retained function according to Kato, et al. and there is no evidence of a dominant negative effect or loss of function according to Giacomelli, et al. (BS3; PMID: 12826609, 30224644). In summary, TP53 c.145G>A; p.Asp49Asn meets criteria to be classified as …	30224644, 12826609	TP53 VCEP	https://www.clinicalgenome.org/docs/clingen-tp53-expert-panel-specifications-to-the-acmg-amp-variant-interpretation-guidelines-version-1.2/	0.16	0.235	.	-0.232048	8.134
17	7579538	NM_001126112.2(TP53):c.149T>C (p.Ile50Thr)	ENST00000269305.4	216464	TP53	Li-Fraumeni syndrome 1	MONDO:0007903	Autosomal dominant inheritance	Likely Benign	BS3_Supporting, BP4, PM2_Supporting		This variant is absent in the gnomAD cohort (PM2_Supporting; http://gnomad.broadinstitute.org). Transactivation assays show a partially functional variant according to Kato, et al. and there is no evidence of a dominant negative effect or loss of function according to Giacomelli, et al. (BS3_Supporting; PMID: 12826609, 30224644). This variant has a BayesDel score < 0.16 and Align GVGD (Zebrafish)…	30224644, 12826609	TP53 VCEP	https://www.clinicalgenome.org/docs/clingen-tp53-expert-panel-specifications-to-the-acmg-amp-variant-interpretation-guidelines-version-1.2/	0.082	0.352	.	-0.0654571	7.079
17	7579499	NM_000546.6(TP53):c.188C>G (p.Ala63Gly)	ENST00000269305.4	229693	TP53	Li-Fraumeni syndrome 1	MONDO:0007903	Autosomal dominant inheritance	Likely Benign	BS2_Supporting, BS3, BP4		Transactivation assays show retained/supertransactivation function according to Kato, et al. and there is no evidence of a dominant negative effect or loss of function according to Giacomelli, et al. (BS3; PMID: 12826609, 30224644). This variant has a BayesDel score < 0.16 and Align GVGD (Zebrafish) is Class C0 (BP4). This variant has been observed in 2-7 60+ year old females without a cancer dia…		TP53 VCEP	https://www.clinicalgenome.org/docs/clingen-tp53-expert-panel-specifications-to-the-acmg-amp-variant-interpretation-guidelines-version-1.2/	0.153	0.282	0.225	-0.0986917	8.071
17	7579499	NM_001126112.2(TP53):c.188C>T (p.Ala63Val)	ENST00000269305.4	182922	TP53	Li-Fraumeni syndrome 1	MONDO:0007903	Autosomal dominant inheritance	Likely Benign	BS2_Supporting, BS3, BP4		Transactivation assays show [retained/supertransactivation] function according to Kato, et al. and there is no evidence of a dominant negative effect or loss of function according to Giacomelli, et al. (BS3; PMID: 12826609, 30224644). This variant has been observed in 2 60+ year old females without a cancer diagnosis (BS2_Supporting: internal laboratory contributor (SCV000545312.6). This variant …		TP53 VCEP	https://www.clinicalgenome.org/docs/clingen-tp53-expert-panel-specifications-to-the-acmg-amp-variant-interpretation-guidelines-version-1.2/	0.153	0.282	0.225	-0.0986917	8.071
17	7579472	NM_001126112.2(TP53):c.215C>A (p.Pro72His)	ENST00000269305.4	185120	TP53	Li-Fraumeni syndrome 1	MONDO:0007903	Autosomal dominant inheritance	Likely Benign	BS2_Supporting, BS3, BP4, PM2_Supporting		This variant is absent in the gnomAD cohort (PM2_supporting; http://gnomad.broadinstitute.org). ). This variant has a BayesDel score < 0.16 and Align GVGD (Zebrafish) is Class C0 or Class C15 (BP4). Transactivation assays show [retained/supertransactivation] function according to Kato, et al. and there is no evidence of a dominant negative effect or loss of function according to Giacomelli, et al…	12826609	TP53 VCEP	https://www.clinicalgenome.org/docs/clingen-tp53-expert-panel-specifications-to-the-acmg-amp-variant-interpretation-guidelines-version-1.2/	0.198	0.352	0.207	-0.101677	11.39
17	7579470	NM_000546.5(TP53):c.217G>A (p.Val73Met)	ENST00000269305.4	142386	TP53	Li-Fraumeni syndrome	MONDO:0018875	Autosomal dominant inheritance	Benign	BS1, BS3, BP4		This variant has a minor allele frequency of 0.0005178 (0.05%, 13/25,106 alleles) in the European (Finnish) subpopulation of the gnomAD cohort (BS1). This variant has a BayesDel score < 0.16 and Align GVGD (Zebrafish) is Class C0 or Class C15 (BP4). Transactivation assays show retained function according to Kato, et al. and there is no evidence of a dominant negative effect or loss of function ac…	30224644, 12826609	TP53 VCEP	https://www.clinicalgenome.org/docs/clingen-tp53-expert-panel-specifications-to-the-acmg-amp-variant-interpretation-guidelines-version-1.2/	0.132	0.37	0.243	-0.167327	0.059
17	7579466	NM_000546.5(TP53):c.221C>T (p.Ala74Val)	ENST00000269305.4	141547	TP53	Li-Fraumeni syndrome	MONDO:0018875	Autosomal dominant inheritance	Likely Benign	BS2_Supporting, BS3, BP4		Transactivation assays show retained function according to Kato, et al. and there is no evidence of a dominant negative effect or loss of function according to Giacomelli, et al. (BS3; PMID: 12826609, 30224644). This variant has a BayesDel score < 0.16 and Align GVGD (Zebrafish) is Class C0 (BP4). This variant has been observed in >8 60+ year old females without a cancer diagnosis (BS2; Internal …		TP53 VCEP	https://www.clinicalgenome.org/docs/clingen-tp53-expert-panel-specifications-to-the-acmg-amp-variant-interpretation-guidelines-version-1.2/	0.177	0.234	0.232	-0.213549	0.245
17	7579442	NM_000546.5(TP53):c.245C>T (p.Pro82Leu)	ENST00000269305.4	182946	TP53	Li-Fraumeni syndrome	MONDO:0018875	Autosomal dominant inheritance	Likely Benign	BS3, BP4		This variant has a BayesDel score < 0.16 and Align GVGD (Zebrafish) is Class C0 or Class C15 (BP4). Additionally, transactivation assays show retained function according to Kato, et al. and there is no evidence of a dominant negative effect or loss of function according to Giacomelli, et al. (BS3; PMID: 12826609, 30224644). In summary, TP53 c.245C>T; p.Pro82Leu meets criteria to be classified as …	12826609, 30224644	TP53 VCEP	https://www.clinicalgenome.org/docs/clingen-tp53-expert-panel-specifications-to-the-acmg-amp-variant-interpretation-guidelines-version-1.2/	0.658	0.57	.	0.0708215	6.486
17	7579437	NM_001126112.2(TP53):c.250G>A (p.Ala84Thr)	ENST00000269305.4	140833	TP53	Li-Fraumeni syndrome	MONDO:0018875	Autosomal dominant inheritance	Likely Benign	BS3, BP4		This variant has a BayesDel score < 0.16 and Align GVGD (Zebrafish) is Class C0 or Class C15 (BP4). Transactivation assays show retained function according to Kato, et al. and there is no evidence of a dominant negative effect or loss of function according to Giacomelli, et al. (BS3; PMID: 12826609, 30224644). In summary, TP53 c.250G>A (p.Ala84Thr) meets criteria to be classified as likely benign…		TP53 VCEP	https://www.clinicalgenome.org/docs/clingen-tp53-expert-panel-specifications-to-the-acmg-amp-variant-interpretation-guidelines-version-1.2/	0.159	0.404	0.233	-0.0501613	3.641
17	7579368	NM_000546.5(TP53):c.319T>C (p.Tyr107His)	ENST00000269305.4	140786	TP53	Li-Fraumeni syndrome	MONDO:0018875	Autosomal dominant inheritance	Benign	BS2_Supporting, BP4, BS3_Supporting, BA1		This variant has a minor allele frequency of 0.001122 (0.11%, 28/24,948 alleles) in the African subpopulation of the gnomAD cohort (BA1). The variant also has a BayesDel score < 0.16 and Align GVGD (Zebrafish) is Class C0 or Class C15 (BP4). Additionally, transactivation assays show partially functional variant according to Kato, et al. and there is no evidence of a dominant negative effect or lo…	12826609, 30224644	TP53 VCEP	https://www.clinicalgenome.org/docs/clingen-tp53-expert-panel-specifications-to-the-acmg-amp-variant-interpretation-guidelines-version-1.2/	0.293	0.569	.	0.020196	21.1
17	7579343	NM_001126112.2(TP53):c.344A>G (p.His115Arg)	ENST00000269305.4	182925	TP53	Li-Fraumeni syndrome 1	MONDO:0007903	Autosomal dominant inheritance	Likely Benign	BS3, BP4, PM2_Supporting		This variant is absent in the gnomAD cohort (PM2_Supporting; http://gnomad.broadinstitute.org). Transactivation assays show [retained/supertransactivation] function according to Kato, et al. and there is no evidence of a dominant negative effect or loss of function according to Giacomelli, et al. (BS3; PMID: 12826609, 30224644). This variant has a BayesDel score < 0.16 and Align GVGD (Zebrafish) …		TP53 VCEP	https://www.clinicalgenome.org/docs/clingen-tp53-expert-panel-specifications-to-the-acmg-amp-variant-interpretation-guidelines-version-1.2/	0.124	0.484	0.522	0.0464313	18.57
17	7579323	NM_000546.5(TP53):c.364G>A (p.Val122Met)	ENST00000269305.4	141101	TP53	Li-Fraumeni syndrome 1	MONDO:0007903	Autosomal dominant inheritance	Likely Benign	BS2_Supporting, BP4, BS3_Supporting, PM2_Supporting		This variant is absent in the gnomAD cohort (PM2_Supporting; http://gnomad.broadinstitute.org). Transactivation assays show a partially functional variant according to Kato, et al. and there are two additional in vitro assays demonstrating retained function (BS3_Supporting; PMID: 12826609, 30224644, 25584008). This variant has a BayesDel score < 0.16 and Align GVGD (Zebrafish) is Class C0 or Clas…		TP53 VCEP	https://www.clinicalgenome.org/docs/clingen-tp53-expert-panel-specifications-to-the-acmg-amp-variant-interpretation-guidelines-version-1.2/	0.295	0.77	0.806	0.134118	28.7
17	7578550	NM_001126112.2(TP53):c.380C>A (p.Ser127Tyr)	ENST00000269305.4	656751	TP53	Li-Fraumeni syndrome 1	MONDO:0007903	Autosomal dominant inheritance	Pathogenic	PS3, PP3_Moderate, PP1, PM1, PM2_Supporting, PS4_Supporting		This variant is absent in the gnomAD cohort (PM2_Supporting; http://gnomad.broadinstitute.org). This variant has a BayesDel score > 0.16 and Align GVGD (Zebrafish) is Class 65 (PP3_Moderate). This variant has >10 observations as a somatic hotspot variant in tumors (PM1; cancerhotspots.org v(2)). Transactivation assays show a low functioning allele according to Kato, et al. and there is an in vitr…		TP53 VCEP	https://www.clinicalgenome.org/docs/clingen-tp53-expert-panel-specifications-to-the-acmg-amp-variant-interpretation-guidelines-version-1.2/	0.941	0.918	0.829	0.600138	25.9
17	7578534	NM_000546.5(TP53):c.396G>C (p.Lys132Asn)	ENST00000269305.4	376624	TP53	Li-Fraumeni syndrome	MONDO:0018875	Autosomal dominant inheritance	Likely Pathogenic	PS3, PP3_Moderate, PM1, PM2_Supporting		Transactivation assays show a low functioning allele according to Kato, et al. and there is evidence of a dominant negative effect and loss of function according to Giacomelli, et al. (PS3; PMID: 12826609, 30224644). This variant has a BayesDel score > 0.16 and Align GVGD (Zebrafish) is Class 65 (PP3_Moderate). This variant has >10 observations as a somatic hotspot variant in tumors (PM1; cancerh…	29979965, 30224644, 12826609, 16861262	TP53 VCEP	https://www.clinicalgenome.org/docs/clingen-tp53-expert-panel-specifications-to-the-acmg-amp-variant-interpretation-guidelines-version-1.2/	0.915	0.895	0.949	0.42532	26.2
17	7578475	NM_000546.5(TP53):c.455C>T (p.Pro152Leu)	ENST00000269305.4	142766	TP53	Li-Fraumeni syndrome	MONDO:0018875	Autosomal dominant inheritance	Pathogenic	PS4, PS3, PP3_Moderate, PP1, PM1		This variant has a BayesDel score > 0.16 and Align GVGD (Zebrafish) is Class 65 (PP3_Moderate). The variant has >10 observations as a somatic hotspot variant in tumors (PM1; cancerhotspots.org v(2)). Transactivation assays show a low functioning allele according to Kato, et al. and there is evidence of a dominant negative effect and loss of function according to Giacomelli, et al. (PS3; PMID: 128…	25584008, 12067251, 10486318	TP53 VCEP	https://www.clinicalgenome.org/docs/clingen-tp53-expert-panel-specifications-to-the-acmg-amp-variant-interpretation-guidelines-version-1.2/	0.871	0.878	0.932	0.558078	23.7
17	7578450	NM_000546.5(TP53):c.480G>A (p.Met160Ile)	ENST00000269305.4	230758	TP53	Li-Fraumeni syndrome 1	MONDO:0007903	Autosomal dominant inheritance	Likely Benign	BS2_Supporting, BS3_Supporting		Transactivation assays show a partially functional variant according to Kato, et al. and there is no evidence of a dominant negative effect or loss of function according to Giacomelli, et al. (BS3_Supporting; PMID: 12826609, 30224644). This variant has been observed in 2-7 60+ year old females without a cancer diagnosis (BS2_Supporting; Ambry). In summary, TP53 c.480G>A (p.Met160Ile) meets criter…		TP53 VCEP	https://www.clinicalgenome.org/docs/clingen-tp53-expert-panel-specifications-to-the-acmg-amp-variant-interpretation-guidelines-version-1.2/	0.647	0.656	.	0.19938	21.9
17	7578442	NM_000546.5(TP53):c.488A>G (p.Tyr163Cys)	ENST00000269305.4	127814	TP53	Li-Fraumeni syndrome	MONDO:0018875	Autosomal dominant inheritance	Pathogenic	PS3, PP3_Moderate, PS2_Moderate, PM1, PM2_Supporting, PS4_Supporting		This variant is absent in the gnomAD cohort (PM2_Supporting; http://gnomad.broadinstitute.org). This variant has a BayesDel score > 0.16 and Align GVGD (Zebrafish) is Class 65 (PP3_Moderate). This variant has >10 observations as a somatic hotspot variant in tumors (PM1; cancerhotspots.org v(2)). Transactivation assays show a low functioning allele according to Kato, et al. and there is evidence o…	21601526, 8164043	TP53 VCEP	https://www.clinicalgenome.org/docs/clingen-tp53-expert-panel-specifications-to-the-acmg-amp-variant-interpretation-guidelines-version-1.2/	0.89	0.872	0.952	0.536999	23.7
17	7578421	NM_001126112.2(TP53):c.509C>T (p.Thr170Met)	ENST00000269305.4	184014	TP53	Li-Fraumeni syndrome 1	MONDO:0007903	Autosomal dominant inheritance	Likely Benign	BS2_Supporting, BS3_Supporting		This variant has been observed in 3 60+ year old females without a cancer diagnosis (BS2_Supporting; internal laboratory contributors). Transactivation assays show [retained/supertransactivation] function according to Kato, et al. and there is no evidence of a dominant negative effect or loss of function according to Giacomelli, et al. (BS3; PMID: 12826609, 30224644). In summary, TP53 c.509C>T (p…		TP53 VCEP	https://www.clinicalgenome.org/docs/clingen-tp53-expert-panel-specifications-to-the-acmg-amp-variant-interpretation-guidelines-version-1.2/	0.399	0.868	0.802	0.321305	20.5
17	7578413	NM_000546.5(TP53):c.517G>A (p.Val173Met)	ENST00000269305.4	233951	TP53	Li-Fraumeni syndrome	MONDO:0018875	Autosomal dominant inheritance	Pathogenic	PS2, PS3, PM1, PP3, PS4_Supporting, PM2_Supporting		This variant is absent in the gnomAD cohort (PM2_Supporting; http://gnomad.broadinstitute.org). The variant has a BayesDel score > 0.16 and Align GVGD (Zebrafish) is Class 15 or higher (PP3). This variant has >10 observations as a somatic hotspot variant in tumors (PM1; cancerhotspots.org v(2)). Transactivation assays show a low functioning allele according to Kato, et al. and there is evidence o…	12826609, 15037740, 30224644, 16494995	TP53 VCEP	https://www.clinicalgenome.org/docs/clingen-tp53-expert-panel-specifications-to-the-acmg-amp-variant-interpretation-guidelines-version-1.2/	0.93	0.892	0.967	0.592734	25.1
17	7578398	NM_000546.5(TP53):c.532C>G (p.His178Asp)	ENST00000269305.4	482223	TP53	Li-Fraumeni syndrome	MONDO:0018875	Autosomal dominant inheritance	Likely Pathogenic	PS3, PP3_Moderate, PM6, PM2_Supporting		This variant is absent in the gnomAD cohort (PM2_Supporting; http://gnomad.broadinstitute.org). The variant has a BayesDel score > 0.16 and Align GVGD (Zebrafish) is Class 65 (PP3_Moderate). Transactivation assays show a low functioning allele according to Kato, et al. and there is evidence of a dominant negative effect and loss of function according to Giacomelli, et al. (PS3; PMID: 12826609, 30…	12826609, 30224644	TP53 VCEP	https://www.clinicalgenome.org/docs/clingen-tp53-expert-panel-specifications-to-the-acmg-amp-variant-interpretation-guidelines-version-1.2/	0.685	0.892	0.784	0.424943	24.9
17	7578393	NM_000546.5(TP53):c.537T>A (p.His179Gln)	ENST00000269305.4	406578	TP53	Li-Fraumeni syndrome	MONDO:0018875	Autosomal dominant inheritance	Pathogenic	PS3, PM1, PP3, PM6, PM2_Supporting		This variant is absent in the gnomAD cohort (PM2_Supporting; http://gnomad.broadinstitute.org). This variant has a BayesDel score > 0.16 and Align GVGD (Zebrafish) is Class 15 or higher (PP3). Transactivation assays show a low functioning allele according to Kato, et al. and there is evidence of a dominant negative effect and loss of function according to Giacomelli, et al. (PS3; PMID: 12826609, …	30224644, 12826609	TP53 VCEP	https://www.clinicalgenome.org/docs/clingen-tp53-expert-panel-specifications-to-the-acmg-amp-variant-interpretation-guidelines-version-1.2/	0.872	0.79	0.954	0.444288	17.62
17	7578392	NM_000546.5(TP53):c.538G>A (p.Glu180Lys)	ENST00000269305.4	245711	TP53	Li-Fraumeni syndrome	MONDO:0018875	Autosomal dominant inheritance	Likely Pathogenic	PP3, PM6, PS3_Moderate, PM2_Supporting, PS4_Supporting		This variant is absent in the gnomAD cohort (PM2_Supporting; http://gnomad.broadinstitute.org). The variant has a BayesDel score > 0.16 and Align GVGD (Zebrafish) is Class 15 or higher (PP3). Transactivation assays show a partially functioning allele according to Kato, et al. and there is evidence of a dominant negative effect and loss of function according to Giacomelli, et al. (PS3_Moderate; PM…	12826609, 30224644, 25584008, 8118819	TP53 VCEP	https://www.clinicalgenome.org/docs/clingen-tp53-expert-panel-specifications-to-the-acmg-amp-variant-interpretation-guidelines-version-1.2/	0.897	0.823	0.895	0.262422	30
17	7578376	NM_000546.5(TP53):c.554G>A (p.Ser185Asn)	ENST00000269305.4	141359	TP53	Li-Fraumeni syndrome	MONDO:0018875	Autosomal dominant inheritance	Likely Benign	BS3, BP4		Transactivation assays show retained function according to Kato, et al. and there is no evidence of a dominant negative effect or loss of function according to Giacomelli, et al. (BS3; PMID: 12826609, 30224644). This variant has a BayesDel score < 0.16 and Align GVGD (Zebrafish) is Class C0 (BP4). In summary, TP53 c.554G>A (p.Ser185Asn) meets criteria to be classified as likely benign for Li-Frau…	30224644, 12826609, 29979965, 25896519	TP53 VCEP	https://www.clinicalgenome.org/docs/clingen-tp53-expert-panel-specifications-to-the-acmg-amp-variant-interpretation-guidelines-version-1.2/	0.186	0.325	.	-0.159418	5.557
17	7578374	NM_000546.5(TP53):c.556G>A (p.Asp186Asn)	ENST00000269305.4	406601	TP53	Li-Fraumeni syndrome 1	MONDO:0007903	Autosomal dominant inheritance	Likely Benign	BS3, BP4		Transactivation assays show retained function according to Kato, et al. and there is no evidence of a dominant negative effect or loss of function according to Giacomelli, et al. (BS3; PMID: 12826609, 30224644). This variant has a BayesDel score < 0.16 and Align GVGD (Zebrafish) is Class C0 (BP4). In summary, TP53 c.556G>A (p.Asp186Asn) meets criteria to be classified as likely benign for Li-Frau…	12826609, 30224644, 29979965	TP53 VCEP	https://www.clinicalgenome.org/docs/clingen-tp53-expert-panel-specifications-to-the-acmg-amp-variant-interpretation-guidelines-version-1.2/	0.349	0.532	0.48	-0.0517327	23.8
17	7578280	NM_001126112.2(TP53):c.569C>T (p.Pro190Leu)	ENST00000269305.4	418517	TP53	Li-Fraumeni syndrome 1	MONDO:0007903	Autosomal dominant inheritance	Likely Pathogenic	PP3_Moderate, PM1, PS4_Supporting, PM2_Supporting, PS3_Moderate		This variant is absent in the gnomAD cohort (PM2_Supporting; http://gnomad.broadinstitute.org). This variant has a BayesDel score > 0.16 and Align GVGD (Zebrafish) is Class 65 (PP3_Moderate). This variant has >10 observations as a somatic hotspot variant in tumors (PM1; cancerhotspots.org v(2)). Transactivation assays show a partially functioning allele according to Kato, et al. and there is evid…		TP53 VCEP	https://www.clinicalgenome.org/docs/clingen-tp53-expert-panel-specifications-to-the-acmg-amp-variant-interpretation-guidelines-version-1.2/	0.744	0.824	0.691	0.295613	23.7
17	7578277	NM_000546.5(TP53):c.572C>G (p.Pro191Arg)	ENST00000269305.4	127816	TP53	Li-Fraumeni syndrome	MONDO:0018875	Autosomal dominant inheritance	Likely Benign	BS3		Transactivation assays show supertransactivation function according to Kato, et al. and there is no evidence of a dominant negative effect or loss of function according to Giacomelli, et al. (BS3; PMID: 12826609, 30224644). In summary, TP53 c.572C>G (p.Pro191Arg) meets criteria to be classified as likely benign for Li-Fraumeni syndrome. ACMG/AMP criteria applied, as specified by the TP53 Variant …		TP53 VCEP	https://www.clinicalgenome.org/docs/clingen-tp53-expert-panel-specifications-to-the-acmg-amp-variant-interpretation-guidelines-version-1.2/	0.512	0.617	0.664	0.0942234	19.81
17	7578271	NM_001126115.1(TP53):c.182A>C (p.His61Pro)	ENST00000269305.4	376612	TP53	Li-Fraumeni syndrome	MONDO:0018875	Autosomal dominant inheritance	Pathogenic	PS3, PP3_Moderate, PM6, PS4_Supporting, PM2_Supporting		This variant is absent in the gnomAD cohort (PM2_Supporting; http://gnomad.broadinstitute.org). This variant has a BayesDel score > 0.16 and Align GVGD (Zebrafish) is Class 65 (PP3_Moderate). Transactivation assays show a low functioning allele according to Kato, et al. and there is evidence of a dominant negative effect and loss of function according to Giacomelli, et al. (PS3; PMID: 12826609, 3…	28369373, 20308654	TP53 VCEP	https://www.clinicalgenome.org/docs/clingen-tp53-expert-panel-specifications-to-the-acmg-amp-variant-interpretation-guidelines-version-1.2/	0.956	0.87	0.978	0.592172	23.4
17	7578208	NM_000546.5(TP53):c.641A>G (p.His214Arg)	ENST00000269305.4	376615	TP53	Li-Fraumeni syndrome	MONDO:0018875	Autosomal dominant inheritance	Likely Pathogenic	PS3, PM1, PS4_Supporting, PM2_Supporting		This variant is absent in the gnomAD cohort (PM2_Supporting; http://gnomad.broadinstitute.org). Transactivation assays show a low functioning allele according to Kato, et al. and there is evidence of a dominant negative effect and loss of function according to Giacomelli, et al. (PS3; PMID: 12826609, 30224644). This variant has >10 observations as a somatic hotspot variant in tumors (PM1; cancerh…	30224644, 11920959, 12826609, 20522432	TP53 VCEP	https://www.clinicalgenome.org/docs/clingen-tp53-expert-panel-specifications-to-the-acmg-amp-variant-interpretation-guidelines-version-1.2/	0.886	0.885	0.749	0.410661	24.8
17	7578190	NM_000546.5(TP53):c.659A>G (p.Tyr220Cys)	ENST00000269305.4	127819	TP53	Li-Fraumeni syndrome	MONDO:0018875	Autosomal dominant inheritance	Pathogenic	PS4, PS3, PP1_Strong, PP3_Moderate, PM1, PM6		This variant has a BayesDel score > 0.16 and Align GVGD (Zebrafish) is Class 65 (PP3_Moderate). This variant has >10 observations as a somatic hotspot variant in tumors (PM1; cancerhotspots.org v(2)). Transactivation assays show a low functioning allele according to Kato, et al., and there are two assays demonstrating loss of function. One study demonstrates a structural defect that destabilizes …	10589545, 10432928, 8118819, 15977174, 12826609, 15037740, 30224644	TP53 VCEP	https://www.clinicalgenome.org/docs/clingen-tp53-expert-panel-specifications-to-the-acmg-amp-variant-interpretation-guidelines-version-1.2/	0.891	0.936	0.938	0.562537	29.3
17	7577577	NM_000546.5(TP53):c.704A>G (p.Asn235Ser)	ENST00000269305.4	127821	TP53	Li-Fraumeni syndrome	MONDO:0018875	Autosomal dominant inheritance	Benign	BS2_Supporting, BS4, BS3, BS1, BP2, BP4		This variant has a minor allele frequency of 0.0003175 (0.03%, 41/129,118 alleles) in the European (non-Finnish) subpopulation of the gnomAD cohort (BS1). The variant has a BayesDel score < 0.16 and Align GVGD (Zebrafish) is Class C0 or Class C15 (BP4). Additionally, transactivation assays show retained function according to Kato, et al. and there is no evidence of a dominant negative effect or l…	30224644, 12826609	TP53 VCEP	https://www.clinicalgenome.org/docs/clingen-tp53-expert-panel-specifications-to-the-acmg-amp-variant-interpretation-guidelines-version-1.2/	0.922	0.593	.	-0.0341756	21.6
17	7577570	NM_001126112.2(TP53):c.711G>A (p.Met237Ile)	ENST00000269305.4	142714	TP53	Li-Fraumeni syndrome 1	MONDO:0007903	Autosomal dominant inheritance	Pathogenic	PS3, PS4, PM6_Supporting, PM1, PP1_Moderate		This variant has >10 observations as a somatic hotspot variant in tumors (PM1; cancerhotspots.org v(2)). Transactivation assays show a low functioning allele according to Kato, et al. and there is evidence of a dominant negative effect and loss of function according to Giacomelli, et al. (PS3; PMID: 12826609, 30224644). This variant has been reported in 1 proband meeting Classic LFS criteria and …		TP53 VCEP	https://www.clinicalgenome.org/docs/clingen-tp53-expert-panel-specifications-to-the-acmg-amp-variant-interpretation-guidelines-version-1.2/	0.937	0.923	0.954	0.441912	25.5
17	7577539	NM_000546.5(TP53):c.742C>T (p.Arg248Trp)	ENST00000269305.4	12347	TP53	Li-Fraumeni syndrome	MONDO:0018875	Autosomal dominant inheritance	Pathogenic	PS4, PS2, PS3, PP1_Strong, PP3_Moderate, PM1		This variant is within a codon that is an established hotspot in the TP53 gene (PM1; PMID: 20182602). This variant has a BayesDel score > 0.16 and Align GVGD (Zebrafish) is Class 65 (PP3_Moderate). Transactivation assays show a low functioning allele according to Kato, et al. and there is evidence of a dominant negative effect and loss of function according to Giacomelli, et al. (PS3; PMID: 12826…	23667202, 8425176, 20522432, 9242456	TP53 VCEP	https://www.clinicalgenome.org/docs/clingen-tp53-expert-panel-specifications-to-the-acmg-amp-variant-interpretation-guidelines-version-1.2/	0.979	0.927	0.986	0.533597	27.2
17	7577538	NM_000546.5(TP53):c.743G>T (p.Arg248Leu)	ENST00000269305.4	230253	TP53	Li-Fraumeni syndrome	MONDO:0018875	Autosomal dominant inheritance	Pathogenic	PS3, PP3_Moderate, PM1, PM2_Supporting, PS4_Supporting		This variant is within a codon that is an established hotspot in the TP53 gene (PM1; PMID: 2046748). It is absent in the gnomAD cohort (PM2_Supporting; http://gnomad.broadinstitute.org). This variant has a BayesDel score > 0.16 and Align GVGD (Zebrafish) is Class 65 (PP3_Moderate). Transactivation assays show a low functioning allele according to Kato, et al. and there is evidence of a dominant n…	2046748, 25584008, 1359493	TP53 VCEP	https://www.clinicalgenome.org/docs/clingen-tp53-expert-panel-specifications-to-the-acmg-amp-variant-interpretation-guidelines-version-1.2/	0.963	0.96	0.987	0.570318	28.6
17	7577538	NM_000546.5(TP53):c.743G>A (p.Arg248Gln)	ENST00000269305.4	12356	TP53	Li-Fraumeni syndrome	MONDO:0018875	Autosomal dominant inheritance	Pathogenic	PS4, PS2, PS3, PP3, PM1		This variant is within a codon that is an established hotspot in the TP53 gene (PM1; PMID: 2046748). This variant has a BayesDel score > 0.16 and Align GVGD (Zebrafish) is Class 15 or higher (PP3). Transactivation assays show a low functioning allele according to Kato, et al. and there is evidence of a dominant negative effect and loss of function according to Giacomelli, et al. (PS3; PMID: 12826…	1565143, 15381368, 7887414, 9242456, 15381368, 23538418, 7887414, 9242456	TP53 VCEP	https://www.clinicalgenome.org/docs/clingen-tp53-expert-panel-specifications-to-the-acmg-amp-variant-interpretation-guidelines-version-1.2/	0.963	0.96	0.987	0.570318	28.6
17	7577521	NM_000546.5(TP53):c.760A>G (p.Ile254Val)	ENST00000269305.4	406605	TP53	Li-Fraumeni syndrome 1	MONDO:0007903	Autosomal dominant inheritance	Likely Benign	BS2_Supporting, BS3, PP3		This variant has a BayesDel score > 0.16 and Align GVGD (Zebrafish) is Class 15 or higher (PP3). Transactivation assays show retained function according to Kato, et al. and there is no evidence of a dominant negative effect or loss of function according to Giacomelli, et al. (BS3; PMID: 12826609, 30224644). This variant has been observed in 7 60+ year old females without a cancer diagnosis (BS2_S…		TP53 VCEP	https://www.clinicalgenome.org/docs/clingen-tp53-expert-panel-specifications-to-the-acmg-amp-variant-interpretation-guidelines-version-1.2/	0.66	0.78	.	0.17079	23.7
17	7577502	NM_000546.5(TP53):c.779C>A (p.Ser260Tyr)	ENST00000269305.4	231033	TP53	Li-Fraumeni syndrome 1	MONDO:0007903	Autosomal dominant inheritance	Likely Benign	BS2_Supporting, BS3		Transactivation assays show retained function according to Kato, et al. and there is no evidence of a dominant negative effect or loss of function according to Giacomelli, et al. (BS3; PMID: 12826609, 30224644). This variant has been observed in 2-7 60+ year old females without a cancer diagnosis (BS2_Supporting; internal laboratory contributors). In summary, TP53 c.779C>A (p.Ser260Tyr) meets cri…		TP53 VCEP	https://www.clinicalgenome.org/docs/clingen-tp53-expert-panel-specifications-to-the-acmg-amp-variant-interpretation-guidelines-version-1.2/	0.551	0.668	0.399	0.229798	24.1
17	7577124	NM_000546.5(TP53):c.814G>A (p.Val272Met)	ENST00000269305.4	185814	TP53	Li-Fraumeni syndrome 1	MONDO:0007903	Autosomal dominant inheritance	Pathogenic	PS3, PS4_Moderate, PM1, PM6_Strong		This variant has >10 observations as a somatic hotspot variant in tumors (PM1; cancerhotspots.org v(2)). Transactivation assays show a low functioning allele according to Kato, et al. and there is evidence of a dominant negative effect and loss of function according to Giacomelli, et al. (PS3; PMID: 12826609, 30224644). This variant has been reported in 4 probands meeting Chompret criteria (PS4_M…		TP53 VCEP	https://www.clinicalgenome.org/docs/clingen-tp53-expert-panel-specifications-to-the-acmg-amp-variant-interpretation-guidelines-version-1.2/	0.694	0.907	0.868	0.500851	26.9
17	7577120	NM_000546.5(TP53):c.818G>A (p.Arg273His)	ENST00000269305.4	12366	TP53	Li-Fraumeni syndrome	MONDO:0018875	Autosomal dominant inheritance	Pathogenic	PS4, PS2, PS3, PP3, PM1		This variant is within a codon that is an established hotspot in the TP53 gene (PM1; PMID: 2046748). This variant has a BayesDel score > 0.16 and Align GVGD (Zebrafish) is Class 15 or higher (PP3). Transactivation assays show a low functioning allele according to Kato, et al. and there is evidence of a dominant negative effect and loss of function according to Giacomelli, et al. (PS3; PMID: 12826…	1565144, 7732013, 15390294, 10864200, 16401470, 9242456, 12672316, 30224644, 12826609	TP53 VCEP	https://www.clinicalgenome.org/docs/clingen-tp53-expert-panel-specifications-to-the-acmg-amp-variant-interpretation-guidelines-version-1.2/	0.963	0.868	.	0.525881	23.9
17	7577091	NM_000546.5(TP53):c.847C>T (p.Arg283Cys)	ENST00000269305.4	127824	TP53	Li-Fraumeni syndrome	MONDO:0018875	Autosomal dominant inheritance	Likely Benign	BS3, PP3, BS2, PS4_Supporting		This variant has a BayesDel score >0.16 and Align GVGD (Zebrafish) is Class 25 or higher (PP3). This variant has been reported in 3 probands meeting Chompret criteria (PS4_Supporting; internal laboratory contributor (SCV000183772.7). However, this variant has been observed in greater than 8 60+ year old females without a cancer diagnosis (BS2; internal laboratory contributors: SCV000183772.7, SCV…		TP53 VCEP	https://www.clinicalgenome.org/docs/clingen-tp53-expert-panel-specifications-to-the-acmg-amp-variant-interpretation-guidelines-version-1.2/	0.826	0.74	.	0.330924	22.2
17	7577087	NM_000546.5(TP53):c.851C>T (p.Thr284Ile)	ENST00000269305.4	216471	TP53	Li-Fraumeni syndrome 1	MONDO:0007903	Autosomal dominant inheritance	Likely Benign	BS2_Supporting, BS3		Transactivation assays show retained function according to Kato, et al (PMID: 12826609) and there is no evidence of a dominant negative effect or loss of function according to Giacomelli et al. (PMID: 30224644) and Kotler et al. (PMID: 29979965) (BS3). Additionally, this variant has conflicting in silico predictions with BayesDel score > 0.16 and Align GVGD (Zebrafish) is Class C15 (no code appli…		TP53 VCEP	https://www.clinicalgenome.org/docs/clingen-tp53-expert-panel-specifications-to-the-acmg-amp-variant-interpretation-guidelines-version-1.2/	0.542	0.699	0.411	0.191759	23.2
17	7577070	NM_000546.5(TP53):c.868C>T (p.Arg290Cys)	ENST00000269305.4	216472	TP53	Li-Fraumeni syndrome 1	MONDO:0007903	Autosomal dominant inheritance	Likely Benign	BS2_Supporting, BS3, BP4		Transactivation assays show retained function according to Kato, et al (PMID: 12826609) and there is no evidence of a dominant negative effect or loss of function according to Giacomelli et al. (PMID: 30224644) and Kotler et al. (PMID: 29979965) (BS3). Additionally, this variant has a BayesDel score < 0.16 and Align GVGD (Zebrafish) is Class C15 (BP4). This variant has been observed in 2-7 60+ ye…		TP53 VCEP	https://www.clinicalgenome.org/docs/clingen-tp53-expert-panel-specifications-to-the-acmg-amp-variant-interpretation-guidelines-version-1.2/	0.496	0.709	.	0.148153	25.2
17	7577069	NM_000546.5(TP53):c.869G>A (p.Arg290His)	ENST00000269305.4	127825	TP53	Li-Fraumeni syndrome	MONDO:0018875	Autosomal dominant inheritance	Benign	BS2_Supporting, BS1, BS3, BP4		This variant has a minor allele frequency of 0.0003583 (0.03%, 9/25,120 alleles) in the European Finnish subpopulation of the gnomAD cohort (BS1). Transactivation assays show super transactivation function according to Kato, et al. and there is no evidence of a dominant negative effect or loss of function according to Giacomelli, et al. (BS3; PMID: 12826609, 30224644). Additionally, this variant …	30224644, 12826609	TP53 VCEP	https://www.clinicalgenome.org/docs/clingen-tp53-expert-panel-specifications-to-the-acmg-amp-variant-interpretation-guidelines-version-1.2/	0.671	0.584	.	0.0915951	14.65
17	7577063	NM_000546.5(TP53):c.875A>G (p.Lys292Arg)	ENST00000269305.4	406577	TP53	Li-Fraumeni syndrome 1	MONDO:0007903	Autosomal dominant inheritance	Likely Benign	BS3, BP4		Transactivation assays show retained function according to Kato, et al. and there is no evidence of a dominant negative effect or loss of function according to Giacomelli, et al. (BS3; PMID: 12826609, 30224644). This variant has a BayesDel score < 0.16 and Align GVGD (Zebrafish) is Class C0 or Class C15 (BP4). In summary, TP53 c.875A>G (p.Lys292Arg) meets criteria to be classified as likely benig…	29979965, 12826609, 30224644	TP53 VCEP	https://www.clinicalgenome.org/docs/clingen-tp53-expert-panel-specifications-to-the-acmg-amp-variant-interpretation-guidelines-version-1.2/	0.201	0.473	0.341	0.00997743	18.29
17	7577061	NM_000546.5(TP53):c.877G>T (p.Gly293Trp)	ENST00000269305.4	127826	TP53	Li-Fraumeni syndrome	MONDO:0018875	Autosomal dominant inheritance	Likely Benign	BS2_Supporting, BS3		Transactivation assays show retained function according to Kato, et al. and there is no evidence of a dominant negative effect or loss of function according to Giacomelli, et al. (BS3; PMID: 12826609, 30224644). This variant has been observed in 2-7 60+ year old females without a cancer diagnosis (BS2_Supporting; Internal laboratory contributor). In summary, TP53 c.877G>T (p.Gly293Trp) meets crit…	21343334, 17606709, 30224644, 12826609, 26367797, 23894400, 26976419, 1686725, 26367797	TP53 VCEP	https://www.clinicalgenome.org/docs/clingen-tp53-expert-panel-specifications-to-the-acmg-amp-variant-interpretation-guidelines-version-1.2/	0.747	0.675	0.718	0.202575	17.09
17	7578461	NM_001126112.2(TP53):c.469G>A (p.Val157Ile)	ENST00000269305.4	185404	TP53	Li-Fraumeni syndrome 1	MONDO:0007903	Autosomal dominant inheritance	Likely Benign	BS2_Supporting, BS3_Supporting, BP4	TRUE	This variant has a BayesDel score < 0.16 and Align GVGD (Zebrafish) is Class C0 or Class C15 (BP4). Additionally, transactivation assays show retained partial function according to Kato, et al. and there is no evidence of a dominant negative effect or loss of function according to Giacomelli, et al. (BS3; PMID: 12826609, 30224644). Finally, this variant has been observed in at least 2 60+ year ol…		TP53 VCEP	https://www.clinicalgenome.org/docs/clingen-tp53-expert-panel-specifications-to-the-acmg-amp-variant-interpretation-guidelines-version-1.2/	0.733	0.425	.	-0.0570695	12.67
17	7577052	NM_000546.5(TP53):c.886C>T (p.His296Tyr)	ENST00000269305.4	132973	TP53	Li-Fraumeni syndrome	MONDO:0018875	Autosomal dominant inheritance	Likely Benign	BS3, BP4, PM2_Supporting		Transactivation assays show supertransactivation function according to Kato, et al. and there is no evidence of a dominant negative effect or loss of function according to Giacomelli, et al. (BS3; PMID: 12826609, 30224644). Additionally, this variant has a BayesDel score < 0.16 and Align GVGD (Zebrafish) is Class C0 or Class C15 (BP4). This variant is absent in the gnomAD cohort (PM2_Supporting; …		TP53 VCEP	https://www.clinicalgenome.org/docs/clingen-tp53-expert-panel-specifications-to-the-acmg-amp-variant-interpretation-guidelines-version-1.2/	0.332	0.368	0.223	-0.128743	8.883
17	7578527	NM_000546.5(TP53):c.403T>G (p.Cys135Gly)	ENST00000269305.4	376563	TP53	Li-Fraumeni syndrome	MONDO:0018875	Autosomal dominant inheritance	Likely Pathogenic	PS3, PP3_Moderate, PM2_Supporting	TRUE	This variant is absent in the gnomAD cohort (PM2_Supporting; http://gnomad.broadinstitute.org). This variant has a BayesDel score > 0.16 and Align GVGD (Zebrafish) is Class 65 (PP3_Moderate). Additionally, transactivation assays show a low functioning allele according to Kato, et al. and there is evidence of a dominant negative effect and loss of function according to Giacomelli, et al. (PS3; PMI…	12826609, 30224644	TP53 VCEP	https://www.clinicalgenome.org/docs/clingen-tp53-expert-panel-specifications-to-the-acmg-amp-variant-interpretation-guidelines-version-1.2/	0.901	0.965	0.855	0.599141	26.6
17	7577046	NM_000546.5(TP53):c.892G>A (p.Glu298Lys)	ENST00000269305.4	141483	TP53	Li-Fraumeni syndrome	MONDO:0018875	Autosomal dominant inheritance	Likely Benign	BS3, BP4		This variant has a BayesDel score < 0.16 and Align GVGD (Zebrafish) is Class C0 or Class C15 (BP4). Additionally, transactivation assays show retained function according to Kato, et al. and there is no evidence of a dominant negative effect or loss of function according to Giacomelli, et al. (BS3; PMID: 12826609, 30224644). In summary, TP53 c.892G>A; p.Glu298Lys meets criteria to be classified as…	30224644	TP53 VCEP	https://www.clinicalgenome.org/docs/clingen-tp53-expert-panel-specifications-to-the-acmg-amp-variant-interpretation-guidelines-version-1.2/	0.187	0.286	.	-0.198945	6.596
17	7577031	NM_001126112.2(TP53):c.907A>G (p.Ser303Gly)	ENST00000269305.4	142332	TP53	Li-Fraumeni syndrome 1	MONDO:0007903	Autosomal dominant inheritance	Likely Benign	BS3, BP4, PM2_Supporting		This variant is absent in the gnomAD cohort (PM2_Supporting; http://gnomad.broadinstitute.org). This variant has a BayesDel score < 0.16 and Align GVGD (Zebrafish) is Class C0 (BP4). Transactivation assays show supertransactivation function according to Kato, et al. and there is no evidence of a dominant negative effect or loss of function according to Giacomelli, et al. (BS3; PMID: 12826609, 302…		TP53 VCEP	https://www.clinicalgenome.org/docs/clingen-tp53-expert-panel-specifications-to-the-acmg-amp-variant-interpretation-guidelines-version-1.2/	0.206	0.37	0.228	-0.0725987	19.38
17	7576911	NM_000546.5(TP53):c.935C>G (p.Thr312Ser)	ENST00000269305.4	141102	TP53	Li-Fraumeni syndrome	MONDO:0018875	Autosomal dominant inheritance	Benign	BS3, BS1, BP4		This variant has an allele frequency of 0.0003605 (0.03%, 9/24,966 alleles) in the African subpopulation of the gnomAD cohort (BS1). This variant also has a BayesDel score < 0.16 and Align GVGD (Zebrafish) is Class C0 or Class C15 (BP4). Additionally, transactivation assays show retained function according to Kato, et al. and there is no evidence of a dominant negative effect or loss of function …	12826609, 30224644	TP53 VCEP	https://www.clinicalgenome.org/docs/clingen-tp53-expert-panel-specifications-to-the-acmg-amp-variant-interpretation-guidelines-version-1.2/	0.167	0.405	.	-0.0122706	17.01
17	7576903	NM_001126112.2(TP53):c.943T>A (p.Ser315Thr)	ENST00000269305.4	185212	TP53	Li-Fraumeni syndrome	MONDO:0018875	Autosomal dominant inheritance	Likely Benign	BS3, BP4		This variant has a BayesDel score < 0.16 and Align GVGD (Zebrafish) is Class C0 or Class C15 (BP4). Additionally, transactivation assays show retained function according to Kato, et al. and there is no evidence of a dominant negative effect or loss of function according to Giacomelli, et al. (BS3; PMID: 12826609, 30224644). In summary, TP53 c.943T>A; p.Ser315Thr meets criteria to be classified as…		TP53 VCEP	https://www.clinicalgenome.org/docs/clingen-tp53-expert-panel-specifications-to-the-acmg-amp-variant-interpretation-guidelines-version-1.2/	0.211	0.426	0.259	-0.0544455	17.46
17	7579358	NM_000546.5(TP53):c.329G>A (p.Arg110His)	ENST00000269305.4	127808	TP53	Li-Fraumeni syndrome	MONDO:0018875	Autosomal dominant inheritance	Likely Benign	BS2_Supporting, BS3_Supporting, BP4	TRUE	This variant has a BayesDel score < 0.16 and Align GVGD (Zebrafish) is Class C0 (BP4). Transactivation assays show a partially functional variant according to Kato, et al. and there is no evidence of a dominant negative effect or loss of function according to Giacomelli, et al. (BS3_Supporting; PMID: 12826609, 30224644). This variant has been observed in 2-7 60+ year old females without a cancer …	24728327, 26976419, 29522266, 23580068	TP53 VCEP	https://www.clinicalgenome.org/docs/clingen-tp53-expert-panel-specifications-to-the-acmg-amp-variant-interpretation-guidelines-version-1.2/	0.698	0.592	.	0.0727602	15.28
17	7579365	NM_000546.5(TP53):c.322G>A (p.Gly108Ser)	ENST00000269305.4	142431	TP53	Li-Fraumeni syndrome 1	MONDO:0007903	Autosomal dominant inheritance	Likely Benign	BS2_Supporting, BP4, BS3_Supporting	TRUE	This variant has a BayesDel score < 0.16 and Align GVGD (Zebrafish) is Class C0 or Class C15 (BP4). Transactivation assays show a partially functional variant according to Kato, et al. and there is no evidence of a dominant negative effect or loss of function according to Giacomelli, et al. (BS3_Supporting; PMID: 12826609, 30224644). This variant has been observed in 2-7 60+ year old females with…		TP53 VCEP	https://www.clinicalgenome.org/docs/clingen-tp53-expert-panel-specifications-to-the-acmg-amp-variant-interpretation-guidelines-version-1.2/	0.364	0.612	0.703	0.0347452	22.7
17	7576897	NM_000546.5(TP53):c.949C>A (p.Gln317Lys)	ENST00000269305.4	231008	TP53	Li-Fraumeni syndrome 1	MONDO:0007903	Autosomal dominant inheritance	Likely Benign	BS3, BS2_Supporting, BP4		Transactivation assays show retained function according to Kato et al. and there is no evidence of a dominant negative effect or loss of function according to Giacomelli et al. (BS3; PMID: 12826609, 30224644). This variant has a BayesDel score < 0.16 and Align GVGD (Zebrafish) is Class C0 (BP4). This variant has been observed in 2-7 60+ year old females without a cancer diagnosis (BS2_Supporting,…		TP53 VCEP	https://www.clinicalgenome.org/docs/clingen-tp53-expert-panel-specifications-to-the-acmg-amp-variant-interpretation-guidelines-version-1.2/	0.138	0.321	0.277	-0.167445	11.8
17	7574030	NM_000546.6(TP53):c.997C>T (p.Arg333Cys)	ENST00000269305.4	184745	TP53	Li-Fraumeni syndrome 1	MONDO:0007903	Autosomal dominant inheritance	Likely Benign	BS3, BS2_Supporting, PP3		This variant has a BayesDel score >0.16 and Align GVGD (Zebrafish) is Class 25 or higher (PP3). This variant has been observed in 3 60+ year old females without a cancer diagnosis (BS2_Supporting; internal laboratory contributors). Transactivation assays show [retained/supertransactivation] function according to Kato, et al. and there is no evidence of a dominant negative effect or loss of functi…		TP53 VCEP	https://www.clinicalgenome.org/docs/clingen-tp53-expert-panel-specifications-to-the-acmg-amp-variant-interpretation-guidelines-version-1.2/	0.9	0.862	0.847	0.236995	25.1
17	7574029	NM_001126112.2(TP53):c.998G>A (p.Arg333His)	ENST00000269305.4	142273	TP53	Li-Fraumeni syndrome 1	MONDO:0007903	Autosomal dominant inheritance	Likely Benign	BS2_Supporting, BS3, BP4		This variant has a BayesDel score < 0.16 and Align GVGD (Zebrafish) is Class C0 or Class C15 (BP4). Transactivation assays show functional transactivation according to Kato, et al. and there is no evidence of a dominant negative effect or loss of function according to Giacomelli, et al. and normal tetramer formation according to Kawaguchi, et al. (BS3; PMID: 12826609, 30224644,16007150). This var…	16007150, 12826609, 30224644, 28028119, 26619011	TP53 VCEP	https://www.clinicalgenome.org/docs/clingen-tp53-expert-panel-specifications-to-the-acmg-amp-variant-interpretation-guidelines-version-1.2/	0.337	0.554	0.845	-0.0924086	18.29
17	7574012	NM_001126112.2(TP53):c.1015G>C (p.Glu339Gln)	ENST00000269305.4	141893	TP53	Li-Fraumeni syndrome	MONDO:0018875		Likely Benign	BS2_Supporting, BS3		Transactivation assays show retained function according to Kato, et al. normal tetramer formation according to Kamada et al. and Kawazaki et al., and there is no evidence of a dominant negative effect or loss of function according to Giacomelli, et al. (BS3_Supporting; PMID: 12826609, 30224644, 20978130, 16007150). This variant has been observed in 2-7 60+ year old females without a cancer diagno…		TP53 VCEP	https://www.clinicalgenome.org/docs/clingen-tp53-expert-panel-specifications-to-the-acmg-amp-variant-interpretation-guidelines-version-1.2/	0.359	0.698	0.661	0.0408311	24.5
17	7574002	NM_000546.5(TP53):c.1025G>A (p.Arg342Gln)	ENST00000269305.4	233136	TP53	Li-Fraumeni syndrome 1	MONDO:0007903	Autosomal dominant inheritance	Likely Benign	BS3, BP4		Transactivation assays show [retained/supertransactivation] function according to Kato, et al. and there is no evidence of a dominant negative effect or loss of function according to Giacomelli, et al. Oligomerization studies show the ability to form tetramers according to Kamada et al and Rollenhagen et al. (BS3; PMID: 12826609, 30224644, 20978130, 9766574). This variant has a BayesDel score < 0…	9766574, 20978130	TP53 VCEP	https://www.clinicalgenome.org/docs/clingen-tp53-expert-panel-specifications-to-the-acmg-amp-variant-interpretation-guidelines-version-1.2/	0.164	0.104	.	-0.277905	17.93
17	7573996	NM_000546.5(TP53):c.1031T>C (p.Leu344Pro)	ENST00000269305.4	12375	TP53	Li-Fraumeni syndrome	MONDO:0018875	Autosomal dominant inheritance	Likely Pathogenic	PS4_Moderate, PS3, PP3_Moderate, PM2_Supporting		This variant is absent in the gnomAD cohort (PM2_Supporting; http://gnomad.broadinstitute.org). This variant has a BayesDel score > 0.16 and Align GVGD (Zebrafish) is Class 65 (PP3_Moderate). Additionally, transactivation assays show a low functioning allele according to Kato, et al. and there is a tetramerization assay demonstrating a mutant protein that only forms dimers (PS3; PMID: 12826609, P…	8649785, 20522432, 9704930	TP53 VCEP	https://www.clinicalgenome.org/docs/clingen-tp53-expert-panel-specifications-to-the-acmg-amp-variant-interpretation-guidelines-version-1.2/	0.94	0.862	0.933	0.485604	26.5
17	7573987	NM_000546.5(TP53):c.1040C>A (p.Ala347Asp)	ENST00000269305.4	43587	TP53	Li-Fraumeni syndrome	MONDO:0018875	Autosomal dominant inheritance	Likely Pathogenic	PS3, PP1_Moderate, PM2_Supporting, PS4_Supporting		This variant is absent in the gnomAD cohort (PM2_Supporting; http://gnomad.broadinstitute.org). Transactivation assays show a low functioning allele according to Kato, et al. and there is a tetramerization assay demonstrating a mutant protein that only forms dimers (PS3; PMID: 12826609, PMID: 16007150). This variant has been reported in 1 proband meeting Classic Li-Fraumeni syndrome criteria (PS4…	27496084, 27501770	TP53 VCEP	https://www.clinicalgenome.org/docs/clingen-tp53-expert-panel-specifications-to-the-acmg-amp-variant-interpretation-guidelines-version-1.2/	0.911	0.812	0.588	0.230108	28.2
17	7573967	NM_000546.5(TP53):c.1060C>A (p.Gln354Lys)	ENST00000269305.4	231485	TP53	Li-Fraumeni syndrome 1	MONDO:0007903	Autosomal dominant inheritance	Likely Benign	BS2_Supporting, BS3, BP4		Transactivation assays show supertransactivation function according to Kato, et al. and there is no evidence of a dominant negative effect or loss of function according to Giacomelli, et al. (BS3; PMID: 12826609, 30224644). This variant has a BayesDel score < 0.16 and Align GVGD (Zebrafish) is Class C0 or Class C15 (BP4). This variant has been observed in 4 60+ year old females without a cancer d…		TP53 VCEP	https://www.clinicalgenome.org/docs/clingen-tp53-expert-panel-specifications-to-the-acmg-amp-variant-interpretation-guidelines-version-1.2/	0.21	0.21	0.338	-0.28294	17.9
17	7573961	NM_000546.5(TP53):c.1066G>C (p.Gly356Arg)	ENST00000269305.4	234059	TP53	Li-Fraumeni syndrome 1	MONDO:0007903	Autosomal dominant inheritance	Likely Benign	BS2_Supporting, BS3, BP4		Transactivation assays show [retained/supertransactivation] function according to Kato, et al. and there is no evidence of a dominant negative effect or loss of function according to Giacomelli, et al. (BS3; PMID: 12826609, 30224644). This variant has been observed in 2-7 60+ year old females without a cancer diagnosis (BS2_Supporting; internal laboratory contributor). This variant has a BayesDel…	12826609, 30224644	TP53 VCEP	https://www.clinicalgenome.org/docs/clingen-tp53-expert-panel-specifications-to-the-acmg-amp-variant-interpretation-guidelines-version-1.2/	0.32	0.138	0.312	-0.347259	16.99
17	7573948	NM_000546.5(TP53):c.1079G>C (p.Gly360Ala)	ENST00000269305.4	142003	TP53	Li-Fraumeni syndrome	MONDO:0018875	Autosomal dominant inheritance	Likely Benign	BS1, BP4, BS3_Supporting		This variant has a minor allele frequency of 0.0005091 (0.05%, 18/35,358 alleles) in the Latino subpopulation of the gnomAD cohort (BS1). This variant also has a BayesDel score < 0.16 and Align GVGD (Zebrafish) is Class C0 or Class C15 (BP4). Transactivation assays show partially functional variant according to Kato, et al. and there is no evidence of a dominant negative effect or loss of functio…	30224644	TP53 VCEP	https://www.clinicalgenome.org/docs/clingen-tp53-expert-panel-specifications-to-the-acmg-amp-variant-interpretation-guidelines-version-1.2/	0.169	0.301	.	-0.333586	0.015
17	7579542	NM_001126112.2(TP53):c.145G>C (p.Asp49His)	ENST00000269305.4	135948	TP53	Li-Fraumeni syndrome 1	MONDO:0007903	Autosomal dominant inheritance	Likely Benign	BS2_Supporting, BP4	TRUE	This variant has a BayesDel score < 0.16 and Align GVGD (Zebrafish) is Class C0 or Class C15 (BP4). This variant has been observed in 2-7 60+ year old females without a cancer diagnosis (BS2_Supporting; internal laboratory contributor). In summary, TP53 c.125G>C (p.D49H) meets criteria to be classified as likely benign for Li-Fraumeni syndrome. ACMG/AMP criteria applied, as specified by the TP53 …	12826609, 30224644, 12826609, 30224644	TP53 VCEP	https://www.clinicalgenome.org/docs/clingen-tp53-expert-panel-specifications-to-the-acmg-amp-variant-interpretation-guidelines-version-1.2/	0.16	0.235	.	-0.232048	8.134
17	7573934	NM_000546.5(TP53):c.1093C>T (p.His365Tyr)	ENST00000269305.4	80708	TP53	Li-Fraumeni syndrome	MONDO:0018875	Autosomal dominant inheritance	Likely Benign	BS3, BP4		This variant has a BayesDel score < 0.16 and Align GVGD (Zebrafish) is Class C0 or Class C15 (BP4). Additionally, transactivation assays show retained function according to Kato, et al. and there is no evidence of a dominant negative effect or loss of function according to Giacomelli, et al. (BS3; PMID: 12826609, 30224644). In summary, TP53 c.1093C>T; p.His365Tyr meets criteria to be classified a…	12826609, 30224644	TP53 VCEP	https://www.clinicalgenome.org/docs/clingen-tp53-expert-panel-specifications-to-the-acmg-amp-variant-interpretation-guidelines-version-1.2/	0.759	0.714	0.679	0.135166	22.5
17	7573931	NM_000546.5(TP53):c.1096T>G (p.Ser366Ala)	ENST00000269305.4	135360	TP53	Li-Fraumeni syndrome	MONDO:0018875	Autosomal dominant inheritance	Likely Benign	BS3, BP4		This variant has a BayesDel score < 0.16 and Align GVGD (Zebrafish) is Class C0 or Class C15 (BP4). Additionally, transactivation assays show retained function according to Kato, et al. and there is no evidence of a dominant negative effect or loss of function according to Giacomelli, et al. (BS3; PMID: 12826609, 30224644). In summary, TP53 c.1096T>G; p.Ser366Ala meets criteria to be classified a…	30224644, 12826609	TP53 VCEP	https://www.clinicalgenome.org/docs/clingen-tp53-expert-panel-specifications-to-the-acmg-amp-variant-interpretation-guidelines-version-1.2/	0.763	0.585	0.161	0.118579	15.93
17	7572989	NM_000546.5(TP53):c.1120G>C (p.Gly374Arg)	ENST00000269305.4	230269	TP53	Li-Fraumeni syndrome	MONDO:0018875	Autosomal dominant inheritance	Likely Benign	BS3, BP4		This variant has a BayesDel score < 0.16 and Align GVGD (Zebrafish) is Class C0 or Class C15 (BP4). Additionally, transactivation assays show retained function according to Kato, et al. and there is no evidence of a dominant negative effect or loss of function according to Giacomelli, et al. (BS3; PMID: 12826609, 30224644). In summary, TP53 c.1120G>C; p.Gly374Arg meets criteria to be classified a…	12826609, 30224644	TP53 VCEP	https://www.clinicalgenome.org/docs/clingen-tp53-expert-panel-specifications-to-the-acmg-amp-variant-interpretation-guidelines-version-1.2/	0.228	0.368	0.258	-0.0545667	21.4
17	7572973	NM_001126112.2(TP53):c.1136G>T (p.Arg379Leu)	ENST00000269305.4	216463	TP53	Li-Fraumeni syndrome 1	MONDO:0007903	Autosomal dominant inheritance	Likely Benign	BS2_Supporting, BS3_Supporting, BP4, PM2_Supporting		This variant is absent in the gnomAD cohort (PM2_Supporting; http://gnomad.broadinstitute.org). This variant has been observed in 2-7 60+ year old females without a cancer diagnosis (BS2_Supporting; internal laboratory contributor(s)). Transactivation assays show a partially functional variant according to Kato, et al. and there is no evidence of a dominant negative effect or loss of function acc…	30224644, 12826609	TP53 VCEP	https://www.clinicalgenome.org/docs/clingen-tp53-expert-panel-specifications-to-the-acmg-amp-variant-interpretation-guidelines-version-1.2/	0.247	0.345	0.22	-0.0781755	22.9
17	7572973	NM_000546.5(TP53):c.1136G>A (p.Arg379His)	ENST00000269305.4	246221	TP53	Li-Fraumeni syndrome 1	MONDO:0007903	Autosomal dominant inheritance	Likely Benign	BS3, BP4		This variant has a BayesDel score < 0.16 and Align GVGD (Zebrafish) is Class C0 or Class C15 (BP4). Additionally, transactivation assays show retained function according to Kato, et al. and there is no evidence of a dominant negative effect or loss of function according to Giacomelli, et al. (BS3; PMID: 12826609, 30224644). In summary, TP53 c.1136G>A; p.Arg379His meets criteria to be classified a…		TP53 VCEP	https://www.clinicalgenome.org/docs/clingen-tp53-expert-panel-specifications-to-the-acmg-amp-variant-interpretation-guidelines-version-1.2/	0.247	0.345	0.22	-0.0781755	22.9
17	7572959	NM_001126112.2(TP53):c.1150A>G (p.Met384Val)	ENST00000269305.4	182939	TP53	Li-Fraumeni syndrome 1	MONDO:0007903	Autosomal dominant inheritance	Likely Benign	BS2_Supporting, BS3_Supporting, BP4, PM2_Supporting		This variant is absent from the gnomAD non-cancer v2.1.1 dataset (PM2_supporting). Transactivation assays show partial function according to Kato, et al (PMID: 12826609) and there is no evidence of a dominant negative effect or loss of function according to Giacomelli et al. (PMID: 30224644) (BS3_supporting). Additionally, this variant has a BayesDel score < 0.16 and Align GVGD (Zebrafish) is Cla…		TP53 VCEP	https://www.clinicalgenome.org/docs/clingen-tp53-expert-panel-specifications-to-the-acmg-amp-variant-interpretation-guidelines-version-1.2/	0.31	0.355	0.403	-0.0730876	13.93
17	7572958	NM_000546.5(TP53):c.1151T>C (p.Met384Thr)	ENST00000269305.4	406575	TP53	Li-Fraumeni syndrome 1	MONDO:0007903	Autosomal dominant inheritance	Likely Benign	BS2_Supporting, BS3, BP4		Transactivation assays show retained function according to Kato, et al. and there is no evidence of a dominant negative effect or loss of function according to Giacomelli, et al. (BS3; PMID: 12826609, 30224644). This variant has been observed in 2-7 60+ year old females without a cancer diagnosis (BS2_Supporting; internal laboratory contributors). This variant has a BayesDel score < 0.16 and Alig…	12826609, 30224644	TP53 VCEP	https://www.clinicalgenome.org/docs/clingen-tp53-expert-panel-specifications-to-the-acmg-amp-variant-interpretation-guidelines-version-1.2/	0.187	0.329	0.387	-0.121169	13.8
17	7572946	NM_000546.5(TP53):c.1163A>C (p.Glu388Ala)	ENST00000269305.4	141425	TP53	Li-Fraumeni syndrome	MONDO:0018875	Autosomal dominant inheritance	Likely Benign	BS2_Supporting, BS3, BP4		Transactivation assays show retained function according to Kato, et al. and there is no evidence of a dominant negative effect or loss of function according to Giacomelli, et al. (BS3; PMID: 12826609, 30224644). This variant has a BayesDel score < 0.16 and Align GVGD (Zebrafish) is Class C0 (BP4). This variant has been observed in 2-7 60+ year old females without a cancer diagnosis (BS2_Supportin…	30224644, 21900752, 12826609	TP53 VCEP	https://www.clinicalgenome.org/docs/clingen-tp53-expert-panel-specifications-to-the-acmg-amp-variant-interpretation-guidelines-version-1.2/	0.295	0.547	0.165	-0.0336456	23.4
1	11174395	NM_004958.4(MTOR):c.7280T>C (p.Leu2427Pro)	ENST00000361445.4	417723	MTOR	overgrowth syndrome and/or cerebral malformations due to abnormalities in MTOR pathway genes	MONDO:0016054	Autosomal dominant inheritance (mosaic)	Pathogenic	PS2_Moderate, PS4_Moderate, PS3, PP2, PM2_Supporting		The c.7280T>C (NM_004958.4) variant in MTOR is a missense variant predicted to cause substitution of (p.Leu2427Pro). The prevalence of the variant in affected individuals is significantly increased compared with the prevalence in controls (PS4_M; PMIDs: 25799227, 25159823; identified in 2 individuals with neuropathology confirmatory of a malformation of cortical development, 1 tumor sample in the…		Brain Malformations VCEP	https://clinicalgenome.org/docs/clingen-brain-malformations-expert-panel-specifications-to-the-acmg-amp-variant-interpretation-guidelines-version-1/	0.948	0.924	0.755	0.376267	31
1	11184573	NM_004958.4(MTOR):c.6644C>A (p.Ser2215Tyr)	ENST00000361445.4	376129	MTOR	overgrowth syndrome and/or cerebral malformations due to abnormalities in MTOR pathway genes	MONDO:0016054	Autosomal dominant inheritance (mosaic)	Pathogenic	PM5, PS2_Moderate, PS4, PS3_Supporting, PP2, PM2_Supporting		The c.6644C>A (NM_004958.4) variant in MTOR is a missense variant predicted to cause substitution of (p.Ser2215Tyr). This variant is absent from gnomAD v2.1.1 (PM2_Supporting). MTOR, in which the variant was identified, is defined by the ClinGen Brain Malformations Expert Panel as a gene that has a low rate of benign missense variation and where pathogenic missense variants are a common mechanism…	20190810	Brain Malformations VCEP	https://clinicalgenome.org/docs/clingen-brain-malformations-expert-panel-specifications-to-the-acmg-amp-variant-interpretation-guidelines-version-1/	0.898	0.817	0.616	0.337226	32
1	11184573	NM_004958.3(MTOR):c.6644C>T (p.Ser2215Phe)	ENST00000361445.4	156703	MTOR	overgrowth syndrome and/or cerebral malformations due to abnormalities in MTOR pathway genes	MONDO:0016054	Autosomal dominant inheritance (mosaic)	Pathogenic	PS4, PS2, PS3_Supporting, PP2, PM2_Supporting		The c.6644C>T (NM_004958.4) variant in MTOR is a missense variant predicted to cause substitution of (p.Ser2215Phe). This variant is absent from gnomAD v2.1.1 (PM2_Supporting). MTOR, in which the variant was identified, is defined by the ClinGen Brain Malformations Expert Panel as a gene that has a low rate of benign missense variation and where pathogenic missense variants are a common mechanism…	27159400, 27830187, 27159400, 27830187, 27159400, 27159400, 27830187	Brain Malformations VCEP	https://clinicalgenome.org/docs/clingen-brain-malformations-expert-panel-specifications-to-the-acmg-amp-variant-interpretation-guidelines-version-1/	0.898	0.817	0.616	0.337226	32
1	11188164	NM_004958.3(MTOR):c.5930C>A (p.Thr1977Lys)	ENST00000361445.4	156702	MTOR	overgrowth syndrome and/or cerebral malformations due to abnormalities in MTOR pathway genes	MONDO:0016054	Autosomal dominant inheritance (mosaic)	Pathogenic	PM1_Supporting, PS4, PS2_Moderate, PS3_Supporting, PP2, PM2_Supporting		The c.5930C>A (NM_004958.4) variant in MTOR is a missense variant predicted to cause substitution of (p.Thr1977Lys). This variant is absent from gnomAD v2.1.1 (PM2_Supporting). MTOR, in which the variant was identified, is defined by the ClinGen Brain Malformations Expert Panel as a gene that has a low rate of benign missense variation and where pathogenic missense variants are a common mechanism…	29281825, 25799227, 25799227, 24631838, 25799227	Brain Malformations VCEP	https://clinicalgenome.org/docs/clingen-brain-malformations-expert-panel-specifications-to-the-acmg-amp-variant-interpretation-guidelines-version-1/	0.911	0.881	0.663	0.391169	29.9
19	11200282	NM_000527.5(LDLR):c.58G>A (p.Gly20Arg)	ENST00000558518.1	161272	LDLR	hypercholesterolemia, familial	MONDO:0007750	Semidominant inheritance	Benign	PP1_Moderate, BS2, BS3, BS4		The NM_000527.5(LDLR):c.58G>A (p.Gly20Arg) variant is classified as Benign for Familial Hypercholesterolemia by applying evidence codes (BS2, BS3, BS4 and PP1_Moderate) as defined by the ClinGen Familial Hypercholesterolemia Expert Panel LDLR-specific variant curation guidelines (https://doi.org/10.1101/2021.03.17.21252755). The supporting evidence is as follows: BS2 - Variant identified in 5 una…		Familial Hypercholesterolemia VCEP	https://clinicalgenome.org/docs/clingen-familial-hypercholesterolemia-expert-panel-specifications-to-the-acmg-amp-variant-interpretation-guidelines-version-1-2/	0.132	0.558	.	0.0118394	13.9
19	11213408	NM_000527.5(LDLR):c.259T>G (p.Trp87Gly)	ENST00000558518.1	3685	LDLR	hypercholesterolemia, familial	MONDO:0007750	Semidominant inheritance	Pathogenic	PP1_Moderate, PM2, PP3, PP4, PS4, PS3		The NM_000527.5(LDLR):c.259T>G (p.Trp87Gly) variant is classified as Pathogenic for Familial Hypercholesterolemia by applying evidence codes (PS3, PS4, PP1_Moderate, PM2, PP3 and PP4) as defined by the ClinGen Familial Hypercholesterolemia Expert Panel LDLR-specific variant curation guidelines (https://doi.org/10.1101/2021.03.17.21252755).The supporting evidence is as follows: PS3 - Level 1/2 ass…		Familial Hypercholesterolemia VCEP	https://clinicalgenome.org/docs/clingen-familial-hypercholesterolemia-expert-panel-specifications-to-the-acmg-amp-variant-interpretation-guidelines-version-1-2/	0.813	0.892	0.726	0.540733	27.9
19	11213414	NM_000527.5(LDLR):c.265T>C (p.Cys89Arg)	ENST00000558518.1	251102	LDLR	hypercholesterolemia, familial	MONDO:0007750	Semidominant inheritance	Likely Pathogenic	PM2, PM1, PM3, PP3, PP1, PP4, PS4_Supporting		The NM_000527.5(LDLR):c.265T>C (p.Cys89Arg) variant is classified as Likely pathogenic for Familial Hypercholesterolemia by applying evidence codes PM1, PM2, PM3, PS4_Supporting, PP1, PP3 and PP4 as defined by the ClinGen Familial Hypercholesterolemia Expert Panel LDLR-specific variant curation guidelines (https://doi.org/10.1016/j.gim.2021.09.012). The supporting evidence is as follows: PM1 - Va…		Familial Hypercholesterolemia VCEP	https://clinicalgenome.org/docs/clingen-familial-hypercholesterolemia-expert-panel-specifications-to-the-acmg-amp-variant-interpretation-guidelines-version-1-2/	0.97	0.973	0.992	0.599275	25.3
19	11213417	NM_000527.5(LDLR):c.268G>T (p.Asp90Tyr)	ENST00000558518.1	251106	LDLR	hypercholesterolemia, familial	MONDO:0007750	Semidominant inheritance	Likely Pathogenic	PM2, PP3, PP4, PM5_Strong		The NM_000527.5(LDLR):c.268G>T (p.Asp90Tyr) variant is classified as Likely pathogenic for Familial Hypercholesterolemia by applying evidence codes (PM5_Strong, PM2, PP3 and PP4) as defined by the ClinGen Familial Hypercholesterolemia Expert Panel LDLR-specific variant curation guidelines (https://doi.org/10.1101/2021.03.17.21252755).The supporting evidence is as follows: PM5_Strong - Four more m…		Familial Hypercholesterolemia VCEP	https://clinicalgenome.org/docs/clingen-familial-hypercholesterolemia-expert-panel-specifications-to-the-acmg-amp-variant-interpretation-guidelines-version-1-2/	0.926	0.958	0.915	0.601727	25.5
19	11213418	NM_000527.5(LDLR):c.269A>G (p.Asp90Gly)	ENST00000558518.1	226313	LDLR	hypercholesterolemia, familial	MONDO:0007750	Semidominant inheritance	Pathogenic	PP1_Moderate, PM2, PM5, PM3, PP3, PP4, PS4		The NM_000527.5(LDLR):c.269A>G (p.Asp90Gly) variant is classified as Pathogenic for Familial Hypercholesterolemia by applying evidence codes PS4, PP1_Moderate, PM2, PM3, PM5, PP3 and PP4 as defined by the ClinGen Familial Hypercholesterolemia Expert Panel LDLR-specific variant curation guidelines (https://doi.org/10.1101/2021.03.17.21252755). The supporting evidence is as follows: PS4 - variant m…		Familial Hypercholesterolemia VCEP	https://clinicalgenome.org/docs/clingen-familial-hypercholesterolemia-expert-panel-specifications-to-the-acmg-amp-variant-interpretation-guidelines-version-1-2/	0.811	0.957	0.923	0.601261	25
19	11213419	NM_000527.5(LDLR):c.270T>A (p.Asp90Glu)	ENST00000558518.1	251107	LDLR	hypercholesterolemia, familial	MONDO:0007750	Semidominant inheritance	Pathogenic	PM2, PM5, PP3, PP4, PS4_Supporting, PP1_Strong		The NM_000527.5(LDLR):c.270T>A (p.Asp90Glu) variant is classified as Pathogenic for Familial Hypercholesterolemia by applying evidence PP1_Strong, PM2, PM5, PP3, PP4 and PS4_Supporting as defined by the ClinGen Familial Hypercholesterolemia Expert Panel LDLR-specific variant curation guidelines (https://doi.org/10.1101/2021.03.17.21252755). The supporting evidence is as follows: PP1_strong - vari…		Familial Hypercholesterolemia VCEP	https://clinicalgenome.org/docs/clingen-familial-hypercholesterolemia-expert-panel-specifications-to-the-acmg-amp-variant-interpretation-guidelines-version-1-2/	0.75	0.833	0.909	0.474298	20.5
19	11213450	NM_000527.5(LDLR):c.301G>A (p.Glu101Lys)	ENST00000558518.1	161266	LDLR	hypercholesterolemia, familial	MONDO:0007750	Semidominant inheritance	Pathogenic	PM2, PM3, PP3, PP4, PS3_Moderate, PS4, PP1_Strong		The NM_000527.5(LDLR):c.301G>A (p.Glu101Lys) variant is classified as Pathogenic for Familial Hypercholesterolemia by applying evidence codes (PP1_Strong, PS4, PM2, PM3, PS3_Moderate, PP3 and PP4) as defined by the ClinGen Familial Hypercholesterolemia Expert Panel LDLR-specific variant curation guidelines (https://doi.org/10.1101/2021.03.17.21252755). The supporting evidence is as follows: PP1_s…		Familial Hypercholesterolemia VCEP	https://clinicalgenome.org/docs/clingen-familial-hypercholesterolemia-expert-panel-specifications-to-the-acmg-amp-variant-interpretation-guidelines-version-1-2/	0.832	0.896	.	0.589231	24.1
19	11215925	NM_000527.5(LDLR):c.343C>T (p.Arg115Cys)	ENST00000558518.1	251162	LDLR	hypercholesterolemia, familial	MONDO:0007750	Semidominant inheritance	Likely Pathogenic	PM2, PM1, PP3, PP4	TRUE	The NM_000527.5(LDLR):c.343C>T (p.Arg115Cys) variant is classified as Likely pathogenic for Familial Hypercholesterolemia by applying evidence codes (PM1, PM2, PP3 and PP4) as defined by the ClinGen Familial Hypercholesterolemia Expert Panel LDLR-specific variant curation guidelines (https://doi.org/10.1101/2021.03.17.21252755). The supporting evidence is as follows: PM1 - Missense at codon 115. …		Familial Hypercholesterolemia VCEP	https://clinicalgenome.org/docs/clingen-familial-hypercholesterolemia-expert-panel-specifications-to-the-acmg-amp-variant-interpretation-guidelines-version-1-2/	0.5	0.81	.	0.40921	26.6
19	11216000	NM_000527.5(LDLR):c.418G>A (p.Glu140Lys)	ENST00000558518.1	251213	LDLR	hypercholesterolemia, familial	MONDO:0007750	Semidominant inheritance	Pathogenic	PM2, PM1, PP3, PP4, PS4_Supporting, PP1_Strong		The NM_000527.5(LDLR):c.418G>A (p.Glu140Lys) variant is classified as Pathogenic for Familial Hypercholesterolemia by applying evidence codes (PP1_Strong, PM1, PM2, PP3, PP4 and PS4_Supporting) as defined by the ClinGen Familial Hypercholesterolemia Expert Panel LDLR-specific variant curation guidelines (https://doi.org/10.1016/j.gim.2021.09.012). The supporting evidence is as follows: PP1_strong…		Familial Hypercholesterolemia VCEP	https://clinicalgenome.org/docs/clingen-familial-hypercholesterolemia-expert-panel-specifications-to-the-acmg-amp-variant-interpretation-guidelines-version-1-2/	0.888	0.965	0.929	0.597152	26.5
19	11216112	NM_000527.5(LDLR):c.530C>T (p.Ser177Leu)	ENST00000558518.1	3686	LDLR	hypercholesterolemia, familial	MONDO:0007750	Semidominant inheritance	Pathogenic	PM2, PM1, PM3, PP3, PP4, PS3, PS4, PP1_Strong, BS4		NM_000527.5(LDLR): c.530C>T (p.Ser177Leu) variant is classified as Pathogenic for Familial Hypercholesterolemia by applying evidence codes (PS3, PS4, PM1, PM2, PM3, PP1_Strong, PP3, PP4 and BS4) as defined by the ClinGen Familial Hypercholesterolemia Expert Panel LDLR-specific variant curation guidelines (https://doi.org/10.1016/j.gim.2021.09.012).The supporting evidence is as follows:PS3 - PMID:…		Familial Hypercholesterolemia VCEP	https://clinicalgenome.org/docs/clingen-familial-hypercholesterolemia-expert-panel-specifications-to-the-acmg-amp-variant-interpretation-guidelines-version-1-2/	0.667	0.886	0.722	0.545817	24.4
19	11216133	NM_000527.5(LDLR):c.551G>A (p.Cys184Tyr)	ENST00000558518.1	3739	LDLR	hypercholesterolemia, familial	MONDO:0007750	Semidominant inheritance	Pathogenic	PM2, PM1, PP4, PS3, PS4, PP1_Strong		The NM_000527.5(LDLR):c.551G>A (p.Cys184Tyr) variant is classified as Pathogenic for Familial Hypercholesterolemia by applying evidence codes PM2, PP3, PM1, PS3, PS4, PP1_Strong, and PP4 as defined by the ClinGen Familial Hypercholesterolemia Expert Panel LDLR-specific variant curation guidelines (https://doi.org/10.1016/j.gim.2021.09.012). The supporting evidence is as follows:PM2 - PopMax MAF =…		Familial Hypercholesterolemia VCEP	https://clinicalgenome.org/docs/clingen-familial-hypercholesterolemia-expert-panel-specifications-to-the-acmg-amp-variant-interpretation-guidelines-version-1-2/	0.967	0.854	0.846	0.577649	25.1
19	11216172	NM_000527.5(LDLR):c.590G>T (p.Cys197Phe)	ENST00000558518.1	251309	LDLR	hypercholesterolemia, familial	MONDO:0007750	Semidominant inheritance	Likely Pathogenic	PP1_Moderate, PM2, PM1, PP3, PP4		NM_000527.5(LDLR):c.590G>T (p.Cys197Phe) variant is classified as likely pathogenic for Familial Hypercholesterolemia by applying evidence code PM1, PM2 PP1, PP3_Supporting and PP4 as defined by the ClinGen Familial Hypercholesterolemia Expert Panel LDLR-specific variant curation guidelines (https://doi.org/10.1016/j.gim.2021.09.012).The supporting evidence is as follows:PM2 - PopMax MAF = 0.0000…		Familial Hypercholesterolemia VCEP	https://clinicalgenome.org/docs/clingen-familial-hypercholesterolemia-expert-panel-specifications-to-the-acmg-amp-variant-interpretation-guidelines-version-1-2/	0.893	0.945	.	0.587451	24.2
19	11216243	NM_000527.5(LDLR):c.661G>T (p.Asp221Tyr)	ENST00000558518.1	251356	LDLR	hypercholesterolemia, familial	MONDO:0007750	Semidominant inheritance	Pathogenic	PM2, PM1, PP3, PP4, PS4_Moderate, PS3, PP1_Strong		NM_000527.5(LDLR):c.661G>T (p.Asp221Tyr) variant is classified as Pathogenic for Familial Hypercholesterolemia by applying evidence codes (PP1_Strong, PS3, PM1, PM2, PS4_Moderate, PP3 and PP4) as defined by the ClinGen Familial Hypercholesterolemia Expert Panel LDLR-specific variant curation guidelines (https://doi.org/10.1016/j.gim.2021.09.012).The supporting evidence is as follows:PP1_Strong - …		Familial Hypercholesterolemia VCEP	https://clinicalgenome.org/docs/clingen-familial-hypercholesterolemia-expert-panel-specifications-to-the-acmg-amp-variant-interpretation-guidelines-version-1-2/	0.947	0.978	0.927	0.602947	27.1
19	11216244	NM_000527.5(LDLR):c.662A>G (p.Asp221Gly)	ENST00000558518.1	183092	LDLR	hypercholesterolemia, familial	MONDO:0007750	Semidominant inheritance	Pathogenic	PM2, PM1, PM3, PP3, PP4, PS3_Moderate, PS4, PP1_Strong, BS4		NM_000527.5(LDLR): c.662A>G (p.Asp221Gly) variant is classified as Pathogenic for Familial Hypercholesterolemia by applying evidence codes (PP1_strong, PS3_moderate, PS4, PM1, PM2, PM3, PP3, PP4 and BS4) as defined by the ClinGen Familial Hypercholesterolemia Expert Panel LDLR-specific variant curation guidelines (https://doi.org/10.1016/j.gim.2021.09.012). The supporting evidence is as follows:P…		Familial Hypercholesterolemia VCEP	https://clinicalgenome.org/docs/clingen-familial-hypercholesterolemia-expert-panel-specifications-to-the-acmg-amp-variant-interpretation-guidelines-version-1-2/	0.812	0.986	.	0.595926	26.7
19	11216264	NM_000527.5(LDLR):c.682G>A (p.Glu228Lys)	ENST00000558518.1	3691	LDLR	hypercholesterolemia, familial	MONDO:0007750	Semidominant inheritance	Pathogenic	PM2, PM1, PP3, PP4, PS3, PS4, PP1_Strong		NM_000527.5(LDLR):c.682G>A (p.Glu228Lys) variant is classified as pathogenic for Familial Hypercholesterolemia by applying evidence code PS3, PS4, PM1, PM2, PP1_Strong, PP3 and PP4 as defined by the ClinGen Familial Hypercholesterolemia Expert Panel LDLR-specific variant curation guidelines (https://doi.org/10.1016/j.gim.2021.09.012).The supporting evidence is as follows:PM2 - PopMax MAF = 0.0001…		Familial Hypercholesterolemia VCEP	https://clinicalgenome.org/docs/clingen-familial-hypercholesterolemia-expert-panel-specifications-to-the-acmg-amp-variant-interpretation-guidelines-version-1-2/	0.837	0.972	0.96	0.601657	28.3
19	11216275	NM_000527.5(LDLR):c.693C>G (p.Cys231Trp)	ENST00000558518.1	251400	LDLR	hypercholesterolemia, familial	MONDO:0007750	Semidominant inheritance	Likely Pathogenic	PM2, PM1, PP3, PP4, PS4_Supporting		The NM_000527.5(LDLR):c.693C>G (p.Cys231Trp) variant is classified as Likely pathogenic for Familial Hypercholesterolemia by applying evidence codes (PM1, PM2, PP3, PP4 and PS4_Supporting) as defined by the ClinGen Familial Hypercholesterolemia Expert Panel LDLR-specific variant curation guidelines (https://doi.org/10.1101/2021.03.17.21252755). The supporting evidence is as follows: PM1 - Missens…		Familial Hypercholesterolemia VCEP	https://clinicalgenome.org/docs/clingen-familial-hypercholesterolemia-expert-panel-specifications-to-the-acmg-amp-variant-interpretation-guidelines-version-1-2/	0.94	0.708	0.756	0.462396	22.2
1	11217230	NM_004958.4(MTOR):c.4448G>A (p.Cys1483Tyr)	ENST00000361445.4	376453	MTOR	overgrowth syndrome and/or cerebral malformations due to abnormalities in MTOR pathway genes	MONDO:0016054	Autosomal dominant inheritance (mosaic)	Pathogenic	PS2_Moderate, PM5, PS4, PM1_Supporting, PP2, PM2_Supporting		The c.4448G>A (NM_004958.4) variant in MTOR is a missense variant predicted to cause substitution of (p.Cys1483Tyr). This variant is absent from gnomAD v2.1.1 (PM2_Supporting). MTOR, in which the variant was identified, is defined by the ClinGen Brain Malformations Expert Panel as a gene that has a low rate of benign missense variation and where pathogenic missense variants are a common mechanism…	22729223, 28892148, 22729223, 22729223, 25599672, 26619011, 28892148, 22729223, 22729223, 28892148	Brain Malformations VCEP	https://clinicalgenome.org/docs/clingen-brain-malformations-expert-panel-specifications-to-the-acmg-amp-variant-interpretation-guidelines-version-1/	0.937	0.951	0.675	0.334036	28.4
1	11217231	NM_004958.3(MTOR):c.4447T>C (p.Cys1483Arg)	ENST00000361445.4	374796	MTOR	overgrowth syndrome and/or cerebral malformations due to abnormalities in MTOR pathway genes	MONDO:0016054	Autosomal dominant inheritance (mosaic)	Pathogenic	PS2_Moderate, PM1_Supporting, PS4, PS3_Supporting, PP2, PM2_Supporting		The c.4447T>C (NM_004958.4) variant in MTOR is a missense variant predicted to cause substitution of (p.Cys1483Arg). This variant is absent from gnomAD v2.1.1 (PM2_Supporting). MTOR, in which the variant was identified, is defined by the ClinGen Brain Malformations Expert Panel as a gene that has a low rate of benign missense variation and where pathogenic missense variants are a common mechanism…	25799227, 29281825, 28864461, 25799227, 29281825, 24631838, 25799227, 25799227, 29281825	Brain Malformations VCEP	https://clinicalgenome.org/docs/clingen-brain-malformations-expert-panel-specifications-to-the-acmg-amp-variant-interpretation-guidelines-version-1/	0.939	0.847	0.767	0.338306	27.6
19	11217264	NM_000527.5(LDLR):c.718G>A (p.Glu240Lys)	ENST00000558518.1	200920	LDLR	hypercholesterolemia, familial	MONDO:0007750	Semidominant inheritance	Pathogenic	PM2, PM3, PP3, PP4, PS4		The NM_000527.5(LDLR):c.718G>A (p.Glu240Lys) variant is classified as U Pathogenic for Familial Hypercholesterolemia by applying evidence codes PP3, PM2, PS4, PM3, PP4 as defined by the ClinGen Familial Hypercholesterolemia Expert Panel LDLR-specific variant curation guidelines (https://doi.org/10.1016/j.gim.2021.09.012). The supporting evidence is as follows:PP3 - REVEL = 0.865.It is above 0.75,…		Familial Hypercholesterolemia VCEP	https://clinicalgenome.org/docs/clingen-familial-hypercholesterolemia-expert-panel-specifications-to-the-acmg-amp-variant-interpretation-guidelines-version-1-2/	0.787	0.865	0.755	0.431315	25.3
1	11217299	NM_004958.4(MTOR):c.4379T>C (p.Leu1460Pro)	ENST00000361445.4	376130	MTOR	overgrowth syndrome and/or cerebral malformations due to abnormalities in MTOR pathway genes	MONDO:0016054	Autosomal dominant inheritance (mosaic)	Pathogenic	PM1_Supporting, PS4, PS2_Moderate, PS3_Supporting, PP2, PM2_Supporting		The c.4379T>C (NM_004958.4) variant in MTOR is a missense variant predicted to cause substitution of (p.Leu1460Pro). This variant is absent from gnomAD v2.1.1 (PM2_Supporting). MTOR, in which the variant was identified, is defined by the ClinGen Brain Malformations Expert Panel as a gene that has a low rate of benign missense variation and where pathogenic missense variants are a common mechanism…	27482884, 26018084, 29281825, 27159400, 26018084, 27159400, 29281825, 24631838, 17360675, 26018084, 27159400, 29281825	Brain Malformations VCEP	https://clinicalgenome.org/docs/clingen-brain-malformations-expert-panel-specifications-to-the-acmg-amp-variant-interpretation-guidelines-version-1/	0.902	0.797	0.78	0.405151	23
19	11217342	NM_000527.5(LDLR):c.796G>A (p.Asp266Asn)	ENST00000558518.1	226334	LDLR	hypercholesterolemia, familial	MONDO:0007750	Semidominant inheritance	Pathogenic	PM2, PP3, PP1, PP4, PS3_Moderate, PM5_Strong, PS4		The NM_000527.5(LDLR):c. c.796G>A (p.Asp266Asn) variant is classified as Pathogenic for Familial Hypercholesterolemia by applying evidence codes PS4, PM2, PM5_Strong, PS3_Moderate, PP1, PP3 and PP4 as defined by the ClinGen Familial Hypercholesterolemia Expert Panel LDLR-specific variant curation guidelines (https://doi.org/10.1101/2021.03.17.21252755). The supporting evidence is as follows: PS4 …		Familial Hypercholesterolemia VCEP	https://clinicalgenome.org/docs/clingen-familial-hypercholesterolemia-expert-panel-specifications-to-the-acmg-amp-variant-interpretation-guidelines-version-1-2/	0.851	0.832	0.945	0.105242	25.5
19	11217342	NM_000527.5(LDLR):c.796G>T (p.Asp266Tyr)	ENST00000558518.1	251456	LDLR	hypercholesterolemia, familial	MONDO:0007750	Semidominant inheritance	Pathogenic	PP1_Moderate, PM2, PP3, PP4, PM5_Strong		The NM_000527.5(LDLR): c.796G>T (p.Asp266Tyr) variant is classified as Pathogenic for Familial Hypercholesterolemia by applying evidence codes PM5_Strong, PM2, PP1_Moderate, PP3 and PP4 as defined by the ClinGen Familial Hypercholesterolemia Expert Panel LDLR-specific variant curation guidelines (https://doi.org/10.1101/2021.03.17.21252755). The supporting evidence is as follows: PM5_Strong - 4 o…		Familial Hypercholesterolemia VCEP	https://clinicalgenome.org/docs/clingen-familial-hypercholesterolemia-expert-panel-specifications-to-the-acmg-amp-variant-interpretation-guidelines-version-1-2/	0.851	0.832	0.945	0.105242	25.5
19	11217343	NM_000527.5(LDLR):c.797A>G (p.Asp266Gly)	ENST00000558518.1	251457	LDLR	hypercholesterolemia, familial	MONDO:0007750	Semidominant inheritance	Likely Pathogenic	PM2, PP3, PP4, PS4_Supporting, PM5_Strong		The NM_000527.5(LDLR): c.797A>G (p.Asp266Gly) variant is classified as Likely pathogenic for Familial Hypercholesterolemia by applying evidence codes PM5_Strong, PM2, PP3, PP4 and PS4_Supporting as defined by the ClinGen Familial Hypercholesterolemia Expert Panel LDLR-specific variant curation guidelines (https://doi.org/10.1101/2021.03.17.21252755).PM5_Strong - 4 other missense variants in the s…		Familial Hypercholesterolemia VCEP	https://clinicalgenome.org/docs/clingen-familial-hypercholesterolemia-expert-panel-specifications-to-the-acmg-amp-variant-interpretation-guidelines-version-1-2/	0.853	0.975	0.937	0.593937	24.9
19	11217343	NM_000527.5(LDLR):c.797A>T (p.Asp266Val)	ENST00000558518.1	251458	LDLR	hypercholesterolemia, familial	MONDO:0007750	Semidominant inheritance	Likely Pathogenic	PM2, PP3, PM5_Strong	TRUE	The NM_000527.5(LDLR): c.797A>T (p.Asp266Val) variant is classified as Likely pathogenic for Familial Hypercholesterolemia by applying evidence codes PM5_Strong, PM2, and PP3 as defined by the ClinGen Familial Hypercholesterolemia Expert Panel LDLR-specific variant curation guidelines (https://doi.org/10.1101/2021.03.17.21252755).PM5_Strong - 4 other missense variants in the same codon:- NM_00052…		Familial Hypercholesterolemia VCEP	https://clinicalgenome.org/docs/clingen-familial-hypercholesterolemia-expert-panel-specifications-to-the-acmg-amp-variant-interpretation-guidelines-version-1-2/	0.853	0.975	0.937	0.593937	24.9
19	11217344	NM_000527.5(LDLR):c.798T>A (p.Asp266Glu)	ENST00000558518.1	161287	LDLR	hypercholesterolemia, familial	MONDO:0007750	Semidominant inheritance	Pathogenic	PM2, PP4, PS3_Moderate, PS4, PM5_Strong, PP1_Strong		The NM_000527.5(LDLR):c.798T>A (p.Asp266Glu) variant is classified as Pathogenic for Familial Hypercholesterolemia by applying evidence codes (PS4, PP1_Strong, PM5_Strong, PM2, PS3_Moderate and PP4) as defined by the ClinGen Familial Hypercholesterolemia Expert Panel LDLR-specific variant curation guidelines (https://doi.org/10.1101/2021.03.17.21252755). The supporting evidence is as follows: PS4…		Familial Hypercholesterolemia VCEP	https://clinicalgenome.org/docs/clingen-familial-hypercholesterolemia-expert-panel-specifications-to-the-acmg-amp-variant-interpretation-guidelines-version-1-2/	0.851	0.739	.	0.231156	20.3
19	11217352	NM_000527.5(LDLR):c.806G>A (p.Gly269Asp)	ENST00000558518.1	161279	LDLR	hypercholesterolemia, familial	MONDO:0007750	Semidominant inheritance	Likely Benign	PP1_Moderate, BS2, BP2		The NM_000527.5(LDLR):c.806G>A (p.Gly269Asp) variant is classified as Likely benign for Familial Hypercholesterolemia by applying evidence codes (BS2, BP2 and PP1_Moderate) as defined by the ClinGen Familial Hypercholesterolemia Expert Panel LDLR-specific variant curation guidelines (https://doi.org/10.1101/2021.03.17.21252755). The supporting evidence is as follows: BS2 - Identified in 7 heteroz…		Familial Hypercholesterolemia VCEP	https://clinicalgenome.org/docs/clingen-familial-hypercholesterolemia-expert-panel-specifications-to-the-acmg-amp-variant-interpretation-guidelines-version-1-2/	0.5	0.661	.	0.27922	19.08
19	11218108	NM_000527.5(LDLR):c.858C>A (p.Ser286Arg)	ENST00000558518.1	251488	LDLR	hypercholesterolemia, familial	MONDO:0007750	Semidominant inheritance	Likely Pathogenic	PM2, PP3, PP1, PP4, PS4_Supporting		NM_000527.5(LDLR):c.858C>A (p.Ser286Arg) variant is classified as Likely pathogenic for Familial Hypercholesterolemia by applying evidence codes (PM2, PS4_Supporting, PP1, PP3 and PP4) as defined by the ClinGen Familial Hypercholesterolemia Expert Panel LDLR-specific variant curation guidelines (https://doi.org/10.1016/j.gim.2021.09.012).The supporting evidence is as follows:PM2 - PopMax MAF = 0.…		Familial Hypercholesterolemia VCEP	https://clinicalgenome.org/docs/clingen-familial-hypercholesterolemia-expert-panel-specifications-to-the-acmg-amp-variant-interpretation-guidelines-version-1-2/	0.667	0.766	0.661	0.426741	16.79
19	11218112	NM_000527.5(LDLR):c.862G>A (p.Glu288Lys)	ENST00000558518.1	161268	LDLR	hypercholesterolemia, familial	MONDO:0007750	Semidominant inheritance	Pathogenic	PS3_Supporting, PM2, PP3, PP4, PS4_Moderate, PP1_Strong		The NM_000527.5(LDLR):c.862G>A (p.Glu288Lys) variant is classified as Pathogenic for Familial Hypercholesterolemia by applying evidence codes (PP1_Strong, PM2, PS4_Moderate, PP3, PP4 and PS3_Supporting) as defined by the ClinGen Familial Hypercholesterolemia Expert Panel LDLR-specific variant curation guidelines (https://doi.org/10.1101/2021.03.17.21252755). The supporting evidence is as follows:…		Familial Hypercholesterolemia VCEP	https://clinicalgenome.org/docs/clingen-familial-hypercholesterolemia-expert-panel-specifications-to-the-acmg-amp-variant-interpretation-guidelines-version-1-2/	0.868	0.85	.	0.465663	25.7
19	11218160	NM_000527.5(LDLR):c.910G>T (p.Asp304Tyr)	ENST00000558518.1	251517	LDLR	hypercholesterolemia, familial	MONDO:0007750	Semidominant inheritance	Likely Pathogenic	PM2, PP3, PP4, PM5_Strong		The NM_000527.5(LDLR):c.910G>T (p.Asp304Tyr) variant is classified as Likely pathogenic for Familial Hypercholesterolemia by applying evidence codes (PM5_Strong, PM2, PP3 and PP4) as defined by the ClinGen Familial Hypercholesterolemia Expert Panel LDLR-specific variant curation guidelines (https://doi.org/10.1101/2021.03.17.21252755). The supporting evidence is as follows: PM5_strong - Four more…		Familial Hypercholesterolemia VCEP	https://clinicalgenome.org/docs/clingen-familial-hypercholesterolemia-expert-panel-specifications-to-the-acmg-amp-variant-interpretation-guidelines-version-1-2/	0.889	0.883	.	0.0972327	26.3
19	11218160	NM_000527.5(LDLR):c.910G>A (p.Asp304Asn)	ENST00000558518.1	3692	LDLR	hypercholesterolemia, familial	MONDO:0007750	Semidominant inheritance	Pathogenic	PM2, PM3, PP3, PP4, PS3_Moderate, PS4, PP1_Strong		The NM_000527.5(LDLR):c.910G>A (p.Asp304Asn) variant is classified as Pathogenic for Familial Hypercholesterolemia by applying evidence codes PM2, PP3, PS3_moderate, PS4, PP1_strong, PM3 and PP4 as defined by the ClinGen Familial Hypercholesterolemia Expert Panel LDLR-specific variant curation guidelines (https://doi.org/10.1101/2021.03.17.21252755). The supporting evidence is as follows:PM2 - Po…		Familial Hypercholesterolemia VCEP	https://clinicalgenome.org/docs/clingen-familial-hypercholesterolemia-expert-panel-specifications-to-the-acmg-amp-variant-interpretation-guidelines-version-1-2/	0.889	0.883	.	0.0972327	26.3
19	11218162	NM_000527.5(LDLR):c.912C>G (p.Asp304Glu)	ENST00000558518.1	226336	LDLR	hypercholesterolemia, familial	MONDO:0007750	Semidominant inheritance	Likely Pathogenic	PM2, PM5, PP3, PP4, PS4_Supporting		The NM_000527.5(LDLR):c.912C>G (p.Asp304Glu) variant is classified as Likely pathogenic for Familial Hypercholesterolemia by applying evidence codes PM2, PP3, PM5, PS4_supporting, PP4 as defined by the ClinGen Familial Hypercholesterolemia Expert Panel LDLR-specific variant curation guidelines (https://doi.org/10.1101/2021.03.17.21252755).The supporting evidence is as follows:PM2 - This variant i…		Familial Hypercholesterolemia VCEP	https://clinicalgenome.org/docs/clingen-familial-hypercholesterolemia-expert-panel-specifications-to-the-acmg-amp-variant-interpretation-guidelines-version-1-2/	0.849	0.871	0.956	0.503678	22.6
19	11221357	NM_000527.5(LDLR):c.970G>A (p.Gly324Ser)	ENST00000558518.1	161263	LDLR	hypercholesterolemia, familial	MONDO:0007750	Semidominant inheritance	Benign	PP3, PP1, BS2, BA1, BP2		The NM_000527.5(LDLR):c.970G>A (p.Gly324Ser) variant is classified as Benign for Familial Hypercholesterolemia by applying evidence codes (BA1, BS2, BP2, PP1 and PP3) as defined by the ClinGen Familial Hypercholesterolemia Expert Panel LDLR-specific variant curation guidelines (https://doi.org/10.1101/2021.03.17.21252755). The supporting evidence is as follows: BA1 - FAF = 0.01153 (1.153%) in Afr…		Familial Hypercholesterolemia VCEP	https://clinicalgenome.org/docs/clingen-familial-hypercholesterolemia-expert-panel-specifications-to-the-acmg-amp-variant-interpretation-guidelines-version-1-2/	0.549	0.815	.	0.120368	24
19	11221361	NM_000527.5(LDLR):c.974G>A (p.Cys325Tyr)	ENST00000558518.1	251580	LDLR	hypercholesterolemia, familial	MONDO:0007750	Semidominant inheritance	Likely Pathogenic	PS3_Supporting, PM2, PM1, PP3, PP4, PS4_Moderate		The NM_000527.5 (LDLR): c. 974G>A (p.Cys325Tyr) variant is classified as Likely Pathogenic for Familial Hypercholesterolemia by applying evidence codes (PM2, PM1, PS4_Moderate, PP3, PP4, PS3_Supporting,) as defined by the ClinGen Familial Hypercholesterolemia Expert Panel LDLR-specific variant curation guidelines (https://doi.org/10.1016/j.gim.2021.09.012).The supporting evidence is as follows:PM…		Familial Hypercholesterolemia VCEP	https://clinicalgenome.org/docs/clingen-familial-hypercholesterolemia-expert-panel-specifications-to-the-acmg-amp-variant-interpretation-guidelines-version-1-2/	0.98	0.977	0.973	0.596554	25.4
19	11221364	NM_000527.5(LDLR):c.977C>T (p.Ser326Phe)	ENST00000558518.1	251582	LDLR	hypercholesterolemia, familial	MONDO:0007750	Semidominant inheritance	Likely Pathogenic	PM2, PM5, PP3, PP4	TRUE	The NM_000527.5(LDLR):c.977C>T (p.Ser326Phe) variant is classified as Likely pathogenic for Familial Hypercholesterolemia by applying evidence codes PM2, PM5, PP3 and PP4 as defined by the ClinGen Familial Hypercholesterolemia Expert Panel LDLR-specific variant curation guidelines (https://doi.org/10.1016/j.gim.2021.09.012). The supporting evidence is as follows: PM2 - This variant is absent from…		Familial Hypercholesterolemia VCEP	https://clinicalgenome.org/docs/clingen-familial-hypercholesterolemia-expert-panel-specifications-to-the-acmg-amp-variant-interpretation-guidelines-version-1-2/	0.869	0.927	0.93	0.57143	24.7
19	11221364	NM_000527.5(LDLR):c.977C>G (p.Ser326Cys)	ENST00000558518.1	251581	LDLR	hypercholesterolemia, familial	MONDO:0007750	Semidominant inheritance	Pathogenic	PM2, PP3, PP4, PS4_Supporting, PS3, PP1_Strong		PP1_strong: Variant segregates with FH phenotype in at least 28 informative meiosis (minimum 2) from 9 families from different labs (Laboratory of Genetics and Molecular Cardiology). PS3: PMID: 32015373. Level 1 assay. Heterologous cells (CHO), FACS assays. Normal cell surface LDLR (90%), 50% binding and 48% uptake.PS4_supporting: variant meets PM2 and is identified in 1 index case who fulfills S…		Familial Hypercholesterolemia VCEP	https://clinicalgenome.org/docs/clingen-familial-hypercholesterolemia-expert-panel-specifications-to-the-acmg-amp-variant-interpretation-guidelines-version-1-2/	0.869	0.927	0.93	0.57143	24.7
19	11221411	NM_000527.5(LDLR):c.1024G>A (p.Asp342Asn)	ENST00000558518.1	161274	LDLR	hypercholesterolemia, familial	MONDO:0007750	Semidominant inheritance	Benign	BP4, BA1		The NM_000527.5(LDLR):c.1024G>A (p.Asp342Asn) variant is classified as Benign for Familial Hypercholesterolemia by applying evidence codes (BA1 and BP4) as defined by the ClinGen Familial Hypercholesterolemia Expert Panel LDLR-specific variant curation guidelines (https://doi.org/10.1101/2021.03.17.21252755). The supporting evidence is as follows: BA1 - FAF = 0.005579 (0.56%) in African exomes (g…		Familial Hypercholesterolemia VCEP	https://clinicalgenome.org/docs/clingen-familial-hypercholesterolemia-expert-panel-specifications-to-the-acmg-amp-variant-interpretation-guidelines-version-1-2/	0.187	0.283	.	-0.201271	11.12
19	11221442	NM_000527.5(LDLR):c.1055G>A (p.Cys352Tyr)	ENST00000558518.1	36450	LDLR	hypercholesterolemia, familial	MONDO:0007750	Semidominant inheritance	Likely Pathogenic	PM2, PM1, PP3, PP4, PS4_Supporting		NM_000527.5(LDLR):c.1055G>A (p.Cys352Tyr) variant is classified as Likely pathogenic for Familial Hypercholesterolemia by applying evidence codes (PM1, PM2, PP3, PP4 and PS4_Supporting) as defined by the ClinGen Familial Hypercholesterolemia Expert Panel LDLR-specific variant curation guidelines (https://doi.org/10.1101/2021.03.17.21252755). The supporting evidence is as follows: PM1 - Variant me…		Familial Hypercholesterolemia VCEP	https://clinicalgenome.org/docs/clingen-familial-hypercholesterolemia-expert-panel-specifications-to-the-acmg-amp-variant-interpretation-guidelines-version-1-2/	0.978	0.98	0.977	0.60128	25.7
19	11222300	NM_000527.5(LDLR):c.1171G>A (p.Ala391Thr)	ENST00000558518.1	183138	LDLR	hypercholesterolemia, familial	MONDO:0007750	Semidominant inheritance	Benign	BS2, BA1, BP4, BP2		The NM_000527.5(LDLR):c.1171G>A (p.Ala391Thr) variant is classified as Benign for Familial Hypercholesterolemia by applying evidence codes BA1, BS2, BP2 and BP4 as defined by the ClinGen Familial Hypercholesterolemia Expert Panel LDLR-specific variant curation guidelines (https://doi.org/10.1101/2021.03.17.21252755). The supporting evidence is as follows: BA1 - FAF = 0.1752 (17.52%) in African ex…		Familial Hypercholesterolemia VCEP	https://clinicalgenome.org/docs/clingen-familial-hypercholesterolemia-expert-panel-specifications-to-the-acmg-amp-variant-interpretation-guidelines-version-1-2/	0.019	0.309	.	-0.259589	7.231
19	11223983	NM_000527.5(LDLR):c.1216C>T (p.Arg406Trp)	ENST00000558518.1	226351	LDLR	hypercholesterolemia, familial	MONDO:0007750	Semidominant inheritance	Pathogenic	PM2, PP3, PP4, PS3, PS4, PP1_Strong		The NM_000527.5(LDLR):c1216C>T (p.Arg406Trp) variant is classified as Pathogenic for Familial Hypercholesterolemia by applying evidence codes PM2, PP3, PS3, PS4, PP1_Strong, and PP4 as defined by the ClinGen Familial Hypercholesterolemia Expert Panel LDLR-specific variant curation guidelines (https://doi.org/10.1101/2021.03.17.21252755). The supporting evidence is as follows:PM2 - PopMax MAF = 0.…		Familial Hypercholesterolemia VCEP	https://clinicalgenome.org/docs/clingen-familial-hypercholesterolemia-expert-panel-specifications-to-the-acmg-amp-variant-interpretation-guidelines-version-1-2/	0.744	0.883	0.929	0.394251	26
19	11223984	NM_000527.5(LDLR):c.1217G>A (p.Arg406Gln)	ENST00000558518.1	228798	LDLR	hypercholesterolemia, familial	MONDO:0007750	Semidominant inheritance	Likely Pathogenic	PM2, PM5, PP3, PP4, PS4_Supporting		NM_000527.5(LDLR):c.1217G>A (p.Arg406Gln) variant is classified as Likely pathogenic for Familial Hypercholesterolemia by applying evidence codes (PM2, PM5, PP3, PP4, PS4_Supporting) as defined by the ClinGen Familial Hypercholesterolemia Expert Panel LDLR-specific variant curation guidelines (https://doi.org/10.1101/2021.03.17.21252755). The supporting evidence is as follows: PM2 - PopMax MAF = …		Familial Hypercholesterolemia VCEP	https://clinicalgenome.org/docs/clingen-familial-hypercholesterolemia-expert-panel-specifications-to-the-acmg-amp-variant-interpretation-guidelines-version-1-2/	0.272	0.809	0.95	0.16673	27.8
19	11223984	NM_000527.5(LDLR):c.1217G>C (p.Arg406Pro)	ENST00000558518.1	226352	LDLR	hypercholesterolemia, familial	MONDO:0007750	Semidominant inheritance	Likely Pathogenic	PM2, PM5, PP3, PP4, PP1, PS4_Supporting		The NM_000527.5(LDLR):c1217G>C (p.Arg406Pro) variant is classified as Likely Pathogenic for Familial Hypercholesterolemia by applying evidence codes PM2, PP3, PM5, PS4_Supporting, PP1, and PP4 as defined by the ClinGen Familial Hypercholesterolemia Expert Panel LDLR-specific variant curation guidelines (https://doi.org/10.1101/2021.03.17.21252755). The supporting evidence is as follows:PM2 - This…		Familial Hypercholesterolemia VCEP	https://clinicalgenome.org/docs/clingen-familial-hypercholesterolemia-expert-panel-specifications-to-the-acmg-amp-variant-interpretation-guidelines-version-1-2/	0.272	0.809	0.95	0.16673	27.8
19	11223989	NM_000527.5(LDLR):c.1222G>A (p.Glu408Lys)	ENST00000558518.1	36453	LDLR	hypercholesterolemia, familial	MONDO:0007750	Semidominant inheritance	Likely Pathogenic	PM2, PP3, PP1, PP4, PS3_Moderate, PS4_Moderate		NM_000527.5(LDLR):c.1222G>A (p.Glu408Lys) variant is classified as Likely pathogenic for Familial Hypercholesterolemia by applying evidence codes (PM2, PS3_Moderate, PS4_Moderate, PP1, PP3 and PP4) as defined by the ClinGen Familial Hypercholesterolemia Expert Panel LDLR-specific variant curation guidelines (https://doi.org/10.1101/2021.03.17.21252755). The supporting evidence is as follows: PM2 …		Familial Hypercholesterolemia VCEP	https://clinicalgenome.org/docs/clingen-familial-hypercholesterolemia-expert-panel-specifications-to-the-acmg-amp-variant-interpretation-guidelines-version-1-2/	0.692	0.879	.	0.388757	25.8
19	11223990	NM_000527.5(LDLR):c.1223A>T (p.Glu408Val)	ENST00000558518.1	251740	LDLR	hypercholesterolemia, familial	MONDO:0007750	Semidominant inheritance	Likely Pathogenic	PP1_Moderate, PM2, PP3, PP4, PS4_Moderate		The NM_000527.5(LDLR):c.1223A>T (p.Glu408Val) variant is classified as Likely pathogenic for Familial Hypercholesterolemia by applying evidence codes PP1_Moderate, PM2, PS4_Moderate, PP3 and PP4 as defined by the ClinGen Familial Hypercholesterolemia Expert Panel LDLR-specific variant curation guidelines (https://doi.org/10.1101/2021.03.17.21252755). The supporting evidence is as follows: PP1_mod…		Familial Hypercholesterolemia VCEP	https://clinicalgenome.org/docs/clingen-familial-hypercholesterolemia-expert-panel-specifications-to-the-acmg-amp-variant-interpretation-guidelines-version-1-2/	0.681	0.908	0.696	0.412397	25
19	11224005	NM_000527.5(LDLR):c.1238C>T (p.Thr413Met)	ENST00000558518.1	161276	LDLR	hypercholesterolemia, familial	MONDO:0007750	Semidominant inheritance	Likely Pathogenic	PM2, PP1, PP4, PS4_Moderate		NM_000527.5(LDLR):c.1238C>T (p.Thr413Met) variant is classified as Likely pathogenic for Familial Hypercholesterolemia by applying evidence codes (PM2, PS4_Moderate, PP1 and PP4) as defined by the ClinGen Familial Hypercholesterolemia Expert Panel LDLR-specific variant curation guidelines (https://doi.org/10.1101/2021.03.17.21252755). The supporting evidence is as follows: PM2 - PopMax MAF = 0.00…		Familial Hypercholesterolemia VCEP	https://clinicalgenome.org/docs/clingen-familial-hypercholesterolemia-expert-panel-specifications-to-the-acmg-amp-variant-interpretation-guidelines-version-1-2/	0.653	0.692	.	0.205921	23.7
19	11224089	NM_000527.5(LDLR):c.1322T>C (p.Ile441Thr)	ENST00000558518.1	251783	LDLR	hypercholesterolemia, familial	MONDO:0007750	Semidominant inheritance	Pathogenic	PM2, PP3, PP4, PS3, PS4_Moderate, PP1_Strong		NM_000527.5(LDLR):c.1322T>C (p.Ile441Thr) variant is classified as Pathogenic for Familial Hypercholesterolemia by applying evidence codes (PS3, PP1_Strong, PM2, PS4_Moderate, PP3 and PP4) as defined by the ClinGen Familial Hypercholesterolemia Expert Panel LDLR-specific variant curation guidelines (https://doi.org/10.1101/2021.03.17.21252755). The supporting evidence is as follows: PS3 - Level 1…		Familial Hypercholesterolemia VCEP	https://clinicalgenome.org/docs/clingen-familial-hypercholesterolemia-expert-panel-specifications-to-the-acmg-amp-variant-interpretation-guidelines-version-1-2/	0.757	0.907	0.957	0.588811	25.6
19	11224213	NM_000527.5(LDLR):c.1361C>A (p.Thr454Asn)	ENST00000558518.1	251812	LDLR	hypercholesterolemia, familial	MONDO:0007750	Semidominant inheritance	Likely Pathogenic	PM2, PP4, PS3		The NM_000527.5(LDLR):c.1361C>A (p.Thr454Asn) variant is classified as Likely pathogenic for Familial Hypercholesterolemia by applying evidence codes PS3, PM2 and PP4 as defined by the ClinGen Familial Hypercholesterolemia Expert Panel LDLR-specific variant curation guidelines (https://doi.org/10.1016/j.gim.2021.09.012). The supporting evidence is as follows: PS3 - Level 1 FS: Etxebarria et al. 2…		Familial Hypercholesterolemia VCEP	https://clinicalgenome.org/docs/clingen-familial-hypercholesterolemia-expert-panel-specifications-to-the-acmg-amp-variant-interpretation-guidelines-version-1-2/	0.632	0.473	0.856	-0.0410214	22.7
19	11224284	NM_000527.5(LDLR):c.1432G>A (p.Gly478Arg)	ENST00000558518.1	161277	LDLR	hypercholesterolemia, familial	MONDO:0007750	Semidominant inheritance	Pathogenic	PM2, PP3, PP4, PS4, PP1_Strong		The NM_000527.5(LDLR):c.1432G>A (p.Gly478Arg) variant is classified as Pathogenic for Familial Hypercholesterolemia by applying evidence codes (PP1_strong, PS4, PM2, PP3 and PP4) as defined by the ClinGen Familial Hypercholesterolemia Expert Panel LDLR-specific variant curation guidelines (https://doi.org/10.1016/j.gim.2021.09.012). The supporting evidence is as follows: PP1_strong - variant segr…		Familial Hypercholesterolemia VCEP	https://clinicalgenome.org/docs/clingen-familial-hypercholesterolemia-expert-panel-specifications-to-the-acmg-amp-variant-interpretation-guidelines-version-1-2/	0.765	0.985	.	0.602244	28.5
19	11224285	NM_000527.5(LDLR):c.1433G>A (p.Gly478Glu)	ENST00000558518.1	440642	LDLR	hypercholesterolemia, familial	MONDO:0007750	Semidominant inheritance	Likely Pathogenic	PM2, PM5, PP3, PP4		The NM_000527.4(LDLR):c.1433G>A (p.Gly478Glu) variant is classified as Likely pathogenic for Familial Hypercholesterolemia by applying evidence codes PM2, PM5, PP3 and PP4 as defined by the ClinGen Familial Hypercholesterolemia Expert Panel LDLR-specific variant curation guidelines (https://doi.org/10.1016/j.gim.2021.09.012). The supporting evidence is as follows: PM2 - This variant is absent fro…		Familial Hypercholesterolemia VCEP	https://clinicalgenome.org/docs/clingen-familial-hypercholesterolemia-expert-panel-specifications-to-the-acmg-amp-variant-interpretation-guidelines-version-1-2/	0.94	0.984	0.868	0.602562	27.4
19	11227550	NM_000527.5(LDLR):c.1721G>A (p.Arg574His)	ENST00000558518.1	251996	LDLR	hypercholesterolemia, familial	MONDO:0007750	Semidominant inheritance	Likely Pathogenic	PM2, PP3, PP4, PP1_Strong		NM_000527.5(LDLR):c.1721G>A (p.Arg574His) variant is classified as Likely pathogenic for Familial Hypercholesterolemia by applying evidence codes (PP1_strong, PM2, PP3 and PP4) as defined by the ClinGen Familial Hypercholesterolemia Expert Panel LDLR-specific variant curation guidelines (https://doi.org/10.1016/j.gim.2021.09.012).The supporting evidence is as follows:PP1_strong - PMID: 20018285 -…		Familial Hypercholesterolemia VCEP	https://clinicalgenome.org/docs/clingen-familial-hypercholesterolemia-expert-panel-specifications-to-the-acmg-amp-variant-interpretation-guidelines-version-1-2/	0.845	0.971	0.933	0.581314	27.3
19	11227604	NM_000527.5(LDLR):c.1775G>A (p.Gly592Glu)	ENST00000558518.1	161271	LDLR	hypercholesterolemia, familial	MONDO:0007750	Semidominant inheritance	Pathogenic	PM2, PP3, PP4, PS3_Moderate, PS4, PP1_Strong		NM_000527.5(LDLR):c.1775G>A (p.Gly592Glu) variant is classified as Pathogenic for Familial Hypercholesterolemia by applying evidence codes (PS4, PP1_Strong, PM2, PS3_Moderate, PP3 and PP4) as defined by the ClinGen Familial Hypercholesterolemia Expert Panel LDLR-specific variant curation guidelines (https://doi.org/10.1101/2021.03.17.21252755). The supporting evidence is as follows: PS4 - Variant…		Familial Hypercholesterolemia VCEP	https://clinicalgenome.org/docs/clingen-familial-hypercholesterolemia-expert-panel-specifications-to-the-acmg-amp-variant-interpretation-guidelines-version-1-2/	0.96	0.938	.	0.591536	23.8
19	11227612	NM_000527.5(LDLR):c.1783C>T (p.Arg595Trp)	ENST00000558518.1	161290	LDLR	hypercholesterolemia, familial	MONDO:0007750	Semidominant inheritance	Pathogenic	PM2, PP3, PP4, PS4, PP1_Strong		NM_000527.5(LDLR):c.1783C>T (p.Arg595Trp) variant is classified as Pathogenic for Familial Hypercholesterolemia by applying evidence codes (PS4, PP1_Strong, PM2, PP3 and PP4) as defined by the ClinGen Familial Hypercholesterolemia Expert Panel LDLR-specific variant curation guidelines (https://doi.org/10.1101/2021.03.17.21252755). The supporting evidence is as follows: PS4 - Variant meets PM2. Va…		Familial Hypercholesterolemia VCEP	https://clinicalgenome.org/docs/clingen-familial-hypercholesterolemia-expert-panel-specifications-to-the-acmg-amp-variant-interpretation-guidelines-version-1-2/	0.927	0.89	.	0.514347	24.7
19	11227613	NM_000527.5(LDLR):c.1784G>A (p.Arg595Gln)	ENST00000558518.1	183126	LDLR	hypercholesterolemia, familial	MONDO:0007750	Semidominant inheritance	Pathogenic	PS3_Supporting, PM2, PM5, PM3, PP3, PP4, PS4		The NM_000527.5(LDLR):c.1784G>A (p.Arg595Gln) variant is classified as Pathogenic for Familial Hypercholesterolemia by applying evidence codes (PM2, PP3, PM5, PS3_supporting, PS4, PP4, PM3) as defined by the ClinGen Familial Hypercholesterolemia Expert Panel LDLR-specific variant curation guidelines (https://doi.org/10.1016/j.gim.2021.09.012). The supporting evidence is as follows:PM2 - PopMax MA…		Familial Hypercholesterolemia VCEP	https://clinicalgenome.org/docs/clingen-familial-hypercholesterolemia-expert-panel-specifications-to-the-acmg-amp-variant-interpretation-guidelines-version-1-2/	0.892	0.956	.	0.594045	26.6
19	11227613	NM_000527.5(LDLR):c.1784G>T (p.Arg595Leu)	ENST00000558518.1	252029	LDLR	hypercholesterolemia, familial	MONDO:0007750	Semidominant inheritance	Likely Pathogenic	PM2, PP3, PM5_Strong	TRUE	The NM_000527.5(LDLR):c.1784G>T (p.Arg595Leu) variant is classified as Likely pathogenic for Familial Hypercholesterolemia by applying evidence codes (PM2, PP3, PM5_strong) as defined by the ClinGen Familial Hypercholesterolemia Expert Panel LDLR-specific variant curation guidelines (https://doi.org/10.1016/j.gim.2021.09.012). The supporting evidence is as follows:PM2 - This variant is absent fro…		Familial Hypercholesterolemia VCEP	https://clinicalgenome.org/docs/clingen-familial-hypercholesterolemia-expert-panel-specifications-to-the-acmg-amp-variant-interpretation-guidelines-version-1-2/	0.892	0.956	.	0.594045	26.6
19	11230777	NM_000527.5(LDLR):c.1855T>C (p.Phe619Leu)	ENST00000558518.1	252083	LDLR	hypercholesterolemia, familial	MONDO:0007750	Semidominant inheritance	Likely Pathogenic	PS3_Supporting, PM2, PP3, PP4, PS4_Supporting		NM_000527.5(LDLR):c.1855T>C (p.Phe619Leu) variant is classified as Likely pathogenic for Familial Hypercholesterolemia by applying evidence codes (PM2, PP3, PP4, PS3_Supporting, PS4_Supporting) as defined by the ClinGen Familial Hypercholesterolemia Expert Panel LDLR-specific variant curation guidelines (https://doi.org/10.1101/2021.03.17.21252755). The supporting evidence is as follows: PM2 - Po…	9409298	Familial Hypercholesterolemia VCEP	https://clinicalgenome.org/docs/clingen-familial-hypercholesterolemia-expert-panel-specifications-to-the-acmg-amp-variant-interpretation-guidelines-version-1-2/	0.635	0.857	0.966	0.496984	26.8
19	11230778	NM_000527.5(LDLR):c.1856T>C (p.Phe619Ser)	ENST00000558518.1	252084	LDLR	hypercholesterolemia, familial	MONDO:0007750	Semidominant inheritance	Likely Pathogenic	PM2, PP3, PP4, PS4_Moderate	TRUE	The NM_000527.5 (LDLR): c.1856T>C (p.Phe619Ser) variant is classified as Likely Pathogenic for Familial Hypercholesterolemia by applying evidence codes (PM2, PP3, PP4, PS4_Moderate) as defined by the ClinGen Familial Hypercholesterolemia Expert Panel LDLR-specific variant curation guidelines (https://doi.org/10.1016/j.gim.2021.09.012).The supporting evidence is as follows:PM2 Met: This variant is…		Familial Hypercholesterolemia VCEP	https://clinicalgenome.org/docs/clingen-familial-hypercholesterolemia-expert-panel-specifications-to-the-acmg-amp-variant-interpretation-guidelines-version-1-2/	0.881	0.832	0.961	0.496433	25.6
19	11230778	NM_000527.5(LDLR):c.1856T>G (p.Phe619Cys)	ENST00000558518.1	252085	LDLR	hypercholesterolemia, familial	MONDO:0007750	Semidominant inheritance	Likely Pathogenic	PM2, PP3, PP4, PP1, PS4_Supporting	TRUE	The NM_000527.5 (LDLR): c.1856T>G (p.Phe619Cys) variant is classified as Likely Pathogenic for Familial Hypercholesterolemia by applying evidence codes (PM2, PP3, PP4, PS4_Supporting, PP1) as defined by the ClinGen Familial Hypercholesterolemia Expert Panel LDLR-specific variant curation guidelines (https://doi.org/10.1016/j.gim.2021.09.012).The supporting evidence is as follows:PM2 Met: This var…		Familial Hypercholesterolemia VCEP	https://clinicalgenome.org/docs/clingen-familial-hypercholesterolemia-expert-panel-specifications-to-the-acmg-amp-variant-interpretation-guidelines-version-1-2/	0.881	0.832	0.961	0.496433	25.6
19	11230887	NM_000527.5(LDLR):c.1965C>G (p.Phe655Leu)	ENST00000558518.1	252135	LDLR	hypercholesterolemia, familial	MONDO:0007750	Semidominant inheritance	Likely Pathogenic	PM2, PP4, PS4_Supporting, PP1_Strong		NM_000527.5(LDLR):c.1965C>G (p.Phe655Leu) variant is classified as Likely Pathogenic for Familial Hypercholesterolemia by applying evidence codes (PP1_Strong, PM2, PP4 and PS4_Supportive) as defined by the ClinGen Familial Hypercholesterolemia Expert Panel LDLR-specific variant curation guidelines (https://doi.org/10.1101/2021.03.17.21252755). The supporting evidence is as follows: PP1_strong - S…		Familial Hypercholesterolemia VCEP	https://clinicalgenome.org/docs/clingen-familial-hypercholesterolemia-expert-panel-specifications-to-the-acmg-amp-variant-interpretation-guidelines-version-1-2/	0.577	0.661	0.87	0.31157	19.03
19	11231058	NM_000527.5(LDLR):c.2000G>A (p.Cys667Tyr)	ENST00000558518.1	3689	LDLR	hypercholesterolemia, familial	MONDO:0007750	Semidominant inheritance	Likely Pathogenic	PM2, PM1, PP3, PP4, PS4_Supporting, PS3_Moderate		NM_000527.5(LDLR):c.2000G>A (p.Cys667Tyr) variant is classified as Likely pathogenic for Familial Hypercholesterolemia by applying evidence codes (PM1, PM2, PS3_Moderate, PP3, PP4 and PS4_Supporting) as defined by the ClinGen Familial Hypercholesterolemia Expert Panel LDLR-specific variant curation guidelines (https://doi.org/10.1101/2021.03.17.21252755). The supporting evidence is as follows: PM…		Familial Hypercholesterolemia VCEP	https://clinicalgenome.org/docs/clingen-familial-hypercholesterolemia-expert-panel-specifications-to-the-acmg-amp-variant-interpretation-guidelines-version-1-2/	0.952	0.986	0.966	0.605834	31
19	11231101	NM_000527.5(LDLR):c.2043C>G (p.Cys681Trp)	ENST00000558518.1	252188	LDLR	hypercholesterolemia, familial	MONDO:0007750	Semidominant inheritance	Pathogenic	PM2, PM1, PP3, PP4, PP1_Strong		NM_000527.5(LDLR):c.2043C>G (p.Cys681Trp) variant is classified as Pathogenic for Familial Hypercholesterolemia by applying evidence codes (PP1_Strong, PM1, PM2, PP3 and PP4) as defined by the ClinGen Familial Hypercholesterolemia Expert Panel LDLR-specific variant curation guidelines (https://doi.org/10.1101/2021.03.17.21252755). The supporting evidence is as follows: PP1_strong - Variant segreg…		Familial Hypercholesterolemia VCEP	https://clinicalgenome.org/docs/clingen-familial-hypercholesterolemia-expert-panel-specifications-to-the-acmg-amp-variant-interpretation-guidelines-version-1-2/	0.97	0.83	0.979	0.46864	21.8
19	11231156	NM_000527.5(LDLR):c.2098G>A (p.Asp700Asn)	ENST00000558518.1	200923	LDLR	hypercholesterolemia, familial	MONDO:0007750	Semidominant inheritance	Likely Pathogenic	PM2, PP4, PS4_Supporting, PS3_Moderate		The NM_000527.5(LDLR):c.2098G>A (p.Asp700Asn) variant is classified as Likely pathogenic for Familial Hypercholesterolemia by applying evidence codes PM2, PS3_Moderate, PS4_supporting and PP4 as defined by the ClinGen Familial Hypercholesterolemia Expert Panel LDLR-specific variant curation guidelines (https://doi.org/10.1016/j.gim.2021.09.012). The supporting evidence is as follows: PM2 - PopMax…		Familial Hypercholesterolemia VCEP	https://clinicalgenome.org/docs/clingen-familial-hypercholesterolemia-expert-panel-specifications-to-the-acmg-amp-variant-interpretation-guidelines-version-1-2/	0.733	0.683	.	-0.00324805	22.3
19	11231157	NM_000527.5(LDLR):c.2099A>G (p.Asp700Gly)	ENST00000558518.1	252220	LDLR	hypercholesterolemia, familial	MONDO:0007750	Semidominant inheritance	Likely Pathogenic	PM2, PP3, PP4, PS4_Supporting, PS3	TRUE	The NM_000527.5(LDLR):c.2099A>G (p.Asp700Gly) variant is classified as Likely pathogenic for Familial Hypercholesterolemia by applying evidence codes PS3, PS4_Supporting, PM2, PP3 and PP4 as defined by the ClinGen Familial Hypercholesterolemia Expert Panel LDLR-specific variant curation guidelines (https://doi.org/10.1016/j.gim.2021.09.012). The supporting evidence is as follows:PS3 - Level 1 ass…		Familial Hypercholesterolemia VCEP	https://clinicalgenome.org/docs/clingen-familial-hypercholesterolemia-expert-panel-specifications-to-the-acmg-amp-variant-interpretation-guidelines-version-1-2/	0.852	0.875	0.813	0.524248	24.5
19	11233960	NM_000527.5(LDLR):c.2251C>T (p.Arg751Trp)	ENST00000558518.1	926358	LDLR	hypercholesterolemia, familial	MONDO:0007750	Semidominant inheritance	Likely Benign	PM2, BS2, BP4		NM_000527.5(LDLR): c.2251C>T (p.Arg751Trp) variant is classified as Likely benign for Familial Hypercholesterolemia by applying evidence codes PM2, BS2 and BP4 as defined by the ClinGen Familial Hypercholesterolemia Expert Panel LDLR-specific variant curation guidelines (https://doi.org/10.1016/j.gim.2021.09.012).The supporting evidence is as follows:PM2 - PopMax MAF = 0.0001202 (0.01202%) in Afr…		Familial Hypercholesterolemia VCEP	https://clinicalgenome.org/docs/clingen-familial-hypercholesterolemia-expert-panel-specifications-to-the-acmg-amp-variant-interpretation-guidelines-version-1-2/	0.088	0.428	0.515	-0.233228	11.94
19	11240330	NM_000527.5(LDLR):c.2531G>A (p.Gly844Asp)	ENST00000558518.1	3734	LDLR	hypercholesterolemia, familial	MONDO:0007750	Semidominant inheritance	Likely Pathogenic	PM2, PP3, PP4, PS4		NM_000527.5(LDLR):c.2531G>A (p.Gly844Asp) variant is classified as Likely pathogenic for Familial Hypercholesterolemia by applying evidence codes (PS4, PM2, PP3 and PP4) as defined by the ClinGen Familial Hypercholesterolemia Expert Panel LDLR-specific variant curation guidelines (https://doi.org/10.1101/2021.03.17.21252755). The supporting evidence is as follows: PS4 - Variant meets PM2 and is i…	11389828, 11389828	Familial Hypercholesterolemia VCEP	https://clinicalgenome.org/docs/clingen-familial-hypercholesterolemia-expert-panel-specifications-to-the-acmg-amp-variant-interpretation-guidelines-version-1-2/	0.876	0.939	0.927	0.263928	27
19	11241984	NM_000527.5(LDLR):c.2575G>A (p.Val859Met)	ENST00000558518.1	252360	LDLR	hypercholesterolemia, familial	MONDO:0007750	Semidominant inheritance	Likely Benign	PM2, PP4, PS4_Supporting, BP4, BS3		NM_000527.5(LDLR):c.2575G>A (p.Val859Met) variant is classified as Likely benign for Familial Hypercholesterolemia by applying evidence codes (BS3, BP4, and PM2, PP4 and PS4_Supporting) as defined by the ClinGen Familial Hypercholesterolemia Expert Panel LDLR-specific variant curation guidelines (https://doi.org/10.1101/2021.03.17.21252755). The supporting evidence is as follows: BS3 - PMID: 2538…	25386756	Familial Hypercholesterolemia VCEP	https://clinicalgenome.org/docs/clingen-familial-hypercholesterolemia-expert-panel-specifications-to-the-acmg-amp-variant-interpretation-guidelines-version-1-2/	0.071	0.209	.	-0.277641	7.922
3	12626123	NM_002880.3(RAF1):c.1837C>G (p.Leu613Val)	ENST00000251849.4	13960	RAF1	Noonan syndrome	MONDO:0018997	Autosomal dominant inheritance	Pathogenic	PS2, PS3, PP2, PM2		The c.1837C>G (p.Leu613Val) variant in RAF1 has been reported in at least one confirmed de novo case in an individual with clinical features of a RASopathy (PS2; PMID 17603483). This variant was absent from large population studies (PM2; ExAC, http://exac.broadinstitute.org). The variant is located in the RAF1 gene, which has been defined by the ClinGen RASopathy Expert Panel as a gene with a low…	17603483, 17603483, 17603482, 22826437	RASopathy VCEP	https://www.clinicalgenome.org/docs/clingen-rasopathy-expert-panel-specifications-to-the-acmg-amp-variant-interpretation-guidelines-version-1/	0.568	0.579	0.809	0.0798012	23.2
3	12627244	NM_002880.3(RAF1):c.1472C>T (p.Thr491Ile)	ENST00000251849.4	21342	RAF1	RASopathy	MONDO:0021060	Autosomal dominant inheritance	Pathogenic	PS3, PP2, PP3, PM1, PM2		The c.1472C>T (p.Thr491Ile) variant in RAF1 has been reported in the literature in at least one individual with clinical features of a RASopathy (PS4 not met; PMID 17603483). This variant was absent from large population studies (PM2; ExAC, http://exac.broadinstitute.org). The variant is located in the RAF1 gene, which has been defined by the ClinGen RASopathy Expert Panel as a gene with a low ra…	20679480, 29493581	RASopathy VCEP	https://www.clinicalgenome.org/docs/clingen-rasopathy-expert-panel-specifications-to-the-acmg-amp-variant-interpretation-guidelines-version-1/	0.979	0.859	0.801	0.368773	31
3	12633259	NM_002880.3(RAF1):c.1141G>A (p.Asp381Asn)	ENST00000251849.4	181509	RAF1	RASopathy	MONDO:0021060	Autosomal dominant inheritance	Benign	BA1		The filtering allele frequency of the c.1141G>A (p.Asp381Asn) variant in the RAF1 gene is 0.162% (36/16508) of South Asian chromosomes by the Exome Aggregation Consortium, which is a high enough frequency to be classified as benign based on thresholds defined by the ClinGen RASopathy Expert Panel (BA1; PMID:29493581)		RASopathy VCEP	https://www.clinicalgenome.org/docs/clingen-rasopathy-expert-panel-specifications-to-the-acmg-amp-variant-interpretation-guidelines-version-1/	0.141	0.164	0.348	-0.45545	15.56
3	12641216	NM_002880.3(RAF1):c.1082G>C (p.Gly361Ala)	ENST00000251849.4	40613	RAF1	RASopathy	MONDO:0021060	Autosomal dominant inheritance	Pathogenic	PS4_Moderate, PP2, PP3, PM2, PM6_Strong		The c.1082G>C (p.Gly361Ala) variant in RAF1 has been reported in the literature in at least 2 unconfirmed de novo occurrences in patients with clinical features of a RASopathy (PM6_Strong; GeneDx, Institute of Human Genetics, Otto von Guericke University Magdeburg internal data; GTR ID's: 26957, 506381 ClinVar SCV000209024.9). The p.Gly361Ala variant has been identified in at least 4 independent …		RASopathy VCEP	https://www.clinicalgenome.org/docs/clingen-rasopathy-expert-panel-specifications-to-the-acmg-amp-variant-interpretation-guidelines-version-1/	0.967	0.915	0.932	0.416773	28.8
3	12641718	NM_002880.3(RAF1):c.923C>T (p.Pro308Leu)	ENST00000251849.4	40611	RAF1	RASopathy	MONDO:0021060	Autosomal dominant inheritance	Benign	BA1		The filtering allele frequency of the c.923C>T (p.Pro308Leu) variant in the RAF1 gene is 1.516% (179/10394) of African chromosomes by the Exome Aggregation Consortium, which is a high enough frequency to be classified as benign based on thresholds defined by the ClinGen RASopathy Expert Panel (BA1; PMID:29493581)		RASopathy VCEP	https://www.clinicalgenome.org/docs/clingen-rasopathy-expert-panel-specifications-to-the-acmg-amp-variant-interpretation-guidelines-version-1/	0.383	0.353	.	-0.218719	23.6
3	12641734	NM_002880.3(RAF1):c.907A>G (p.Thr303Ala)	ENST00000251849.4	448928	RAF1	RASopathy	MONDO:0021060	Autosomal dominant inheritance	Likely Benign	BS1		The filtering allele frequency of the c.907A>G (p.Thr303Ala) variant in the RAF1 gene is 0.0284% (7/11568) of Latino chromosomes by the Exome Aggregation Consortium, which is a high enough frequency to be classified as likely benign based on thresholds defined by the ClinGen RASopathy Expert Panel (BS1; PMID:29493581)		RASopathy VCEP	https://www.clinicalgenome.org/docs/clingen-rasopathy-expert-panel-specifications-to-the-acmg-amp-variant-interpretation-guidelines-version-1/	0.683	0.305	0.128	0.0494247	22.1
3	12645681	NM_002880.3(RAF1):c.788T>G (p.Val263Gly)	ENST00000251849.4	40607	RAF1	RASopathy	MONDO:0021060	Autosomal dominant inheritance	Pathogenic	PS4, PP2, PP3, PM1, PM2, PM6_Strong		The c.788T>G (p.Val263Gly) variant in RAF1 has been reported as a de novo occurrence in at least two patients with clinical features of a RASopathy (PM6_Strong; PMID: 30732632; GeneDx internal data, ClinVar SCV000209021.10). The p.Val263Gly variant has been identified in at least 5 other independent occurrences in patients with a RASopathy (PS4; PMID: 30732632, 31560489, 31145547; Partners Labora…	29493581	RASopathy VCEP	https://www.clinicalgenome.org/docs/clingen-rasopathy-expert-panel-specifications-to-the-acmg-amp-variant-interpretation-guidelines-version-1/	0.741	0.736	0.449	0.35299	24.4
3	12645688	NM_002880.3(RAF1):c.781C>T (p.Pro261Ser)	ENST00000251849.4	13958	RAF1	Noonan syndrome	MONDO:0018997	Autosomal dominant inheritance	Pathogenic	PS3, PP2, PM1, PM2, PM6_Strong		The c.781C>T (p.Pro261Ser) variant in RAF1 has been reported in the literature in at least 2 unconfirmed de novo occurrences in patients with clinical features of a RASopathy (PM6_Strong; PMID 17603482, 20683980). In vitro functional studies provide some evidence that the p.Pro261Leu variant may impact protein function (PS3; PMID 17603483, 17603482). Furthermore, the variant is in a location that…	17603482, 20683980, 17603482	RASopathy VCEP	https://www.clinicalgenome.org/docs/clingen-rasopathy-expert-panel-specifications-to-the-acmg-amp-variant-interpretation-guidelines-version-1/	0.766	0.823	0.675	0.358384	25.2
3	12645693	NM_002880.3(RAF1):c.776C>A (p.Ser259Tyr)	ENST00000251849.4	44633	RAF1	RASopathy	MONDO:0021060	Autosomal dominant inheritance	Pathogenic	PS2, PS4_Moderate, PP2, PM1, PM2		The c.776C>A (p.Ser259Tyr) variant in RAF1 was absent from large population studies (PM2; gnomAD, http://gnomad.broadinstitute.org). It has been reported in 3 probands with clinical features of Noonan syndrome (PS4_Moderate; PMIDs: 31030682, 26918529, GeneDx internal data). In one proband, the variant occurred de novo with parentage confirmation (PS2; PMID: 31030682). The c.776C>A (p.Ser259Tyr) v…	26918529, 31030682	RASopathy VCEP	https://www.clinicalgenome.org/docs/clingen-rasopathy-expert-panel-specifications-to-the-acmg-amp-variant-interpretation-guidelines-version-1/	0.815	0.699	0.48	0.215606	26.3
3	12645694	NM_002880.3(RAF1):c.775T>A (p.Ser259Thr)	ENST00000251849.4	40601	RAF1	RASopathy	MONDO:0021060	Autosomal dominant inheritance	Pathogenic	PM5_Strong, PS3, PP2, PP3, PP1, PM1, PM2, PM6_Strong, PS4_Supporting		The c.775T>A (p.Ser259Thr) variant in RAF1 has been reported in the literature in at least 2 unconfirmed de novo occurrences in patients with clinical features of a RASopathy (PM6_Strong; APHP-Robert DebrÃ© Hospital internal data; GTR ID's: 28338). The p.Ser259Thr variant has been identified in at least 8 independent occurrences in patients with a RASopathy (PS4_Supporting; GeneDx, Partners LMM, …	29493581	RASopathy VCEP	https://www.clinicalgenome.org/docs/clingen-rasopathy-expert-panel-specifications-to-the-acmg-amp-variant-interpretation-guidelines-version-1/	0.598	0.753	0.6	0.264089	24.5
3	12645699	NM_002880.3(RAF1):c.770C>T (p.Ser257Leu)	ENST00000251849.4	13957	RAF1	Noonan syndrome	MONDO:0018997	Autosomal dominant inheritance	Pathogenic	PS3, PP2, PM1, PM2, PM6_Strong		The c.770C>T (p.Ser257Leu) variant in RAF1 has been reported in the literature in at least 2 unconfirmed de novo occurrences in patients with clinical features of a RASopathy (PM6_Strong; PMID 17603482,22389993, 23877478, 23312806, 25706034). In vitro functional studies provide some evidence that the p.Ser257Leu variant may impact protein function (PS3; PMID 17603482). This variant was absent fro…	17603482, 29493581, 25706034, 17603482, 22389993, 23877478	RASopathy VCEP	https://www.clinicalgenome.org/docs/clingen-rasopathy-expert-panel-specifications-to-the-acmg-amp-variant-interpretation-guidelines-version-1/	0.855	0.651	0.518	0.349478	24.6
3	12645700	NM_002880.3(RAF1):c.769T>C (p.Ser257Pro)	ENST00000251849.4	40600	RAF1	RASopathy	MONDO:0021060	Autosomal dominant inheritance	Likely Pathogenic	PS4_Moderate, PP2, PM2, PM6		The c.769T>C (p.Ser257Pro) variant in RAF1 was absent from large population studies (PM2; gnomAD.broadinstitute.org). It has been identified in 3 patients with clinical features of a RASopathy (PS4_Moderate, SCV000206160.5; SCV000209015.10; PMID 23321623). In one proband the variant occurred de novo without parental confirmation (PM6). A different pathogenic missense variant has been previously i…		RASopathy VCEP	https://www.clinicalgenome.org/docs/clingen-rasopathy-expert-panel-specifications-to-the-acmg-amp-variant-interpretation-guidelines-version-1/	0.812	0.667	0.265	0.339064	25.7
3	12645701	NM_002880.3(RAF1):c.768G>T (p.Arg256Ser)	ENST00000251849.4	40599	RAF1	RASopathy	MONDO:0021060	Autosomal dominant inheritance	Pathogenic	PS3, PP2, PP3, PM1, PM2		The c.768G>T (p.Arg256Ser) variant in RAF1 has been reported in the literature in 1 individual with clinical features of Noonan syndrome and one individual with clinical features of Noonan syndrome with multiple lentigines. This variant was absent from large population studies (PM2; ExAC, http://exac.broadinstitute.org). The variant is located in the RAF1 gene, which has been defined by the ClinG…		RASopathy VCEP	https://www.clinicalgenome.org/docs/clingen-rasopathy-expert-panel-specifications-to-the-acmg-amp-variant-interpretation-guidelines-version-1/	0.777	0.665	0.544	0.245684	23.6
3	12653557	NM_002880.3(RAF1):c.212A>G (p.Asn71Ser)	ENST00000251849.4	40588	RAF1	RASopathy	MONDO:0021060	Autosomal dominant inheritance	Benign	BA1		The filtering allele frequency of the c.212A>G (p.Asn71Ser) variant in the RAF1 gene is 0.14% for Latino chromosomes by the Exome Aggregation Consortium (24/11578 with 95% CI), which is a high enough frequency to be classified as benign based on thresholds defined by the ClinGen RASopathy Expert panel for autosomal dominant RASopathy variants (BA1).		RASopathy VCEP	https://www.clinicalgenome.org/docs/clingen-rasopathy-expert-panel-specifications-to-the-acmg-amp-variant-interpretation-guidelines-version-1/	0.396	0.194	.	-0.441903	18.51
3	12660096	NM_002880.3(RAF1):c.125C>T (p.Ala42Val)	ENST00000251849.4	343103	RAF1	RASopathy	MONDO:0021060	Autosomal dominant inheritance	Likely Benign	BS1		The filtering allele frequency of the c.125C>T (p.Ala42Val) variant in the RAF1 gene is 0.026% (25/66738) of European chromosomes by the Exome Aggregation Consortium, which is a high enough frequency to be classified as likely benign based on thresholds defined by the ClinGen RASopathy Expert Panel (BS1; PMID:29493581)		RASopathy VCEP	https://www.clinicalgenome.org/docs/clingen-rasopathy-expert-panel-specifications-to-the-acmg-amp-variant-interpretation-guidelines-version-1/	0.448	0.244	.	-0.277907	22.9
3	12660102	NM_002880.3(RAF1):c.119G>A (p.Arg40His)	ENST00000251849.4	40585	RAF1	RASopathy	MONDO:0021060	Autosomal dominant inheritance	Benign	BA1, BP5, BS4		The filtering allele frequency of the c.119G>A (p.Arg40His) variant in the RAF1 gene is 0.082% for Latino chromosomes by the Exome Aggregation Consortium (112/11578 with 95% CI), which is a high enough frequency to be classified as benign based on thresholds defined by the ClinGen RASopathy Expert panel for autosomal dominant RASopathy variants (BA1). Additionally, the variant did not segregate w…		RASopathy VCEP	https://www.clinicalgenome.org/docs/clingen-rasopathy-expert-panel-specifications-to-the-acmg-amp-variant-interpretation-guidelines-version-1/	0.658	0.281	.	0.0420656	25.5
3	12660127	NM_002880.3(RAF1):c.94A>G (p.Ile32Val)	ENST00000251849.4	40584	RAF1	RASopathy	MONDO:0021060	Autosomal dominant inheritance	Benign	PP2, BS2, BP4, BS1, BP5		The c.94A>G (p.Ile32Val) variant in the RAF1 gene has been identified in patients who underwent testing for a RASopathy, however it has also been identified in multiple adults who did not have clinical features of a RASopathy (BS2, BP5; Invitae, EGL Diagnostics, GeneDx internal data; GTR Lab ID: 500031, 500060; SCV000287747.4, SCV000227277.5, SCV000209002.14). The filtering allele frequency of th…		RASopathy VCEP	https://www.clinicalgenome.org/docs/clingen-rasopathy-expert-panel-specifications-to-the-acmg-amp-variant-interpretation-guidelines-version-1/	0.365	0.155	.	-0.326012	16.72
3	12660155	NM_002880.3(RAF1):c.66T>G (p.Phe22Leu)	ENST00000251849.4	40583	RAF1	RASopathy	MONDO:0021060	Autosomal dominant inheritance	Likely Benign	BP5, BS4		The c.66T>G (p.Phe22Leu) variant has been identified in patients with clinical features of a RASopathy, however the variant did not segregate with disease in affected family members (BS4; GeneDx, Partners LMM, Invitae internal data GTR ID's: 26957, 21766, 500031; ClinVar SCV000218672.4; SCV000061358.5). This variant has been identified in a patient with an alternate molecular basis for disease (B…		RASopathy VCEP	https://www.clinicalgenome.org/docs/clingen-rasopathy-expert-panel-specifications-to-the-acmg-amp-variant-interpretation-guidelines-version-1/	0.6	0.114	0.372	-0.255119	18.86
17	18023225	NM_016239.4(MYO15A):c.1111C>A (p.Pro371Thr)	ENST00000205890.5	423766	MYO15A	nonsyndromic genetic deafness	MONDO:0019497	Autosomal recessive inheritance	Likely Benign	BP4, BS1_Supporting		The c.1111C>A (p.Pro371Thr) variant in MYO15A was present in 0.208% (lower bound of the 95% CI of 295/128,454) of non-Finnish European alleles in gnomAD v2.1, which is a higher frequency than would be expected for an autosomal recessive pathogenic variant based on the thresholds defined by the ClinGen Hearing Loss Expert Panel (BS1_Supporting). Conservation analyses suggest that this variant may …		Hearing Loss VCEP	https://clinicalgenome.org/site/assets/files/7814/clingen_hl_acmg_specifications_cdh23_coch_gjb2_kcnq4_myo6_myo7a_slc26a4_tecta_ush2a_v2.pdf	0.276	0.147	.	-0.226895	8.315
17	18023696	NM_016239.4(MYO15A):c.1582G>A (p.Gly528Ser)	ENST00000205890.5	504629	MYO15A	nonsyndromic genetic deafness	MONDO:0019497	Autosomal recessive inheritance	Likely Benign	BP4, BS1_Supporting		The filtering allele frequency (the lower threshold of the 95% CI of 64/23748) of the c.1582G>A (p.Gly528Ser) variant in the MYO15A gene is 0.217% for African/African-American chromosomes by gnomAD, which is a higher frequency than would be expected for an autosomal recessive pathogenic variant based on the thresholds defined by the ClinGen Hearing Loss Expert Panel (BS1_Supporting). Additionally…		Hearing Loss VCEP	https://clinicalgenome.org/site/assets/files/7814/clingen_hl_acmg_specifications_cdh23_coch_gjb2_kcnq4_myo6_myo7a_slc26a4_tecta_ush2a_v2.pdf	0.088	0.017	.	-0.648357	10.25
17	18024352	NM_016239.4(MYO15A):c.2238G>T (p.Arg746Ser)	ENST00000205890.5	226780	MYO15A	nonsyndromic genetic deafness	MONDO:0019497	Autosomal recessive inheritance	Benign	BP4, BA1		The filtering allele frequency (the lower threshold of the 95% CI of 511/11092) of the p.Arg746Ser variant in the MYO15A gene is 4.27% for African chromosomes (including 8 homozygous observations) by gnomAD, which is a high enough frequency to be classified as benign based on thresholds defined by the ClinGen Hearing Loss Expert Panel for autosomal recessive hearing loss variants (BA1). Additiona…		Hearing Loss VCEP	https://clinicalgenome.org/site/assets/files/7814/clingen_hl_acmg_specifications_cdh23_coch_gjb2_kcnq4_myo6_myo7a_slc26a4_tecta_ush2a_v2.pdf	0.218	0.118	.	-0.328209	12.82
17	18034837	NM_016239.4(MYO15A):c.4198G>A (p.Val1400Met)	ENST00000205890.5	632271	MYO15A	nonsyndromic genetic deafness	MONDO:0019497	Autosomal recessive inheritance	Pathogenic	PM3_Strong, PP1_Strong, PP3		The allele frequency of the c.4198G>A (p.Val1400Met) variant in the MYO15A gene is 0.01980% (7/35356) of African/African-American chromosomes by gnomAD. This variant has been reported to segregate with hearing loss in at least 3 separate families (PP1_Strong; PMIDs: 27870113, 20642360; Partners LMM internal data SCV000966848.2). This variant has been detected in 10 probands with nonsyndromic hear…		Hearing Loss VCEP	https://clinicalgenome.org/site/assets/files/7814/clingen_hl_acmg_specifications_cdh23_coch_gjb2_kcnq4_myo6_myo7a_slc26a4_tecta_ush2a_v2.pdf	0.892	0.891	0.758	0.329913	28.8
17	18046898	NM_016239.4(MYO15A):c.5929T>C (p.Cys1977Arg)	ENST00000205890.5	45753	MYO15A	nonsyndromic genetic deafness	MONDO:0019497	Autosomal recessive inheritance	Benign	BA1		The filtering allele frequency (the lower threshold of the 95% CI of 15730/17934) of the p.Cys1977Arg variant in the MYO15A gene is 86.6% for African chromosomes (including 6913 homozygous observations) by gnomAD v2.1, which is a high enough frequency to be classified as benign based on thresholds defined by the ClinGen Hearing Loss Expert Panel for autosomal recessive hearing loss variants (BA1)…		Hearing Loss VCEP	https://clinicalgenome.org/site/assets/files/7814/clingen_hl_acmg_specifications_cdh23_coch_gjb2_kcnq4_myo6_myo7a_slc26a4_tecta_ush2a_v2.pdf	0.017	0.264	.	-0.578578	13.08
17	18049249	NM_016239.4(MYO15A):c.6337A>T (p.Ile2113Phe)	ENST00000205890.5	6950	MYO15A	nonsyndromic genetic deafness	MONDO:0019497	Autosomal recessive inheritance	Likely Pathogenic	PP1_Strong, PP3, PM2_Supporting	TRUE	The p.Ile2113Phe variant in the MYO15A gene was absent from gnomAD v2.1.1 (PM2_Supporting). However, it has been described as a founder variant with a carrier frequency of 25/100 in Bengkala, Bali (PMID: 9603736). It has been identified in the homozygous state in 1 Bengkala kindred with hearing loss and in the heterozygous state in one Chinese individual with hearing loss (PMIDs: 9603736, 2701897…		Hearing Loss VCEP	https://clinicalgenome.org/site/assets/files/7814/clingen_hl_acmg_specifications_cdh23_coch_gjb2_kcnq4_myo6_myo7a_slc26a4_tecta_ush2a_v2.pdf	0.928	0.91	0.87	0.407415	24.7
[truncated: 876 more rows]

## Sheet: S9_Sensitivity_specificity
Supplemental Table S9: Sensitivity and Specificity calculations
[truncated: 41 more rows]
[truncated: 12 more columns]

[truncated: 8 more sheets: S10_Sensitivity_specificity_AM, S11_TERT_P3DFi, S12_TP53_P3DFi, S13_BRCA1_P3DFi, S14_BRCA2_P3DFi, S15_ATM_P3DFi, S16_SpliceAI_full, S17_SpliceAI_scores>=0.2]
